# Supplementary material for: ABySS 2.0: resource-efficient assembly of large genomes using a Bloom filter
Source: Genome Res. 2017 May;27(5):768–77. doi: 10.1101/gr.214346.116 (PMC5411771; doi:10.1101/gr.214346.116)
Supplement: Supplemental Material [file supp_gr.214346.116_Supplemental_Archive_1.tar.gz]

Archive with 442 entries (387 files):
- abyss-bloom-abyss-preview
- abyss-bloom-abyss-preview/.gitignore
- abyss-bloom-abyss-preview/.travis.yml
- abyss-bloom-abyss-preview/ABYSS
- abyss-bloom-abyss-preview/ABYSS/Makefile.am
- abyss-bloom-abyss-preview/ABYSS/abyss.cc
- abyss-bloom-abyss-preview/AdjList
- abyss-bloom-abyss-preview/AdjList/AdjList.cpp
- abyss-bloom-abyss-preview/AdjList/Makefile.am
- abyss-bloom-abyss-preview/Align
- abyss-bloom-abyss-preview/Align/Makefile.am
- abyss-bloom-abyss-preview/Align/Options.h
- abyss-bloom-abyss-preview/Align/align.cc
- abyss-bloom-abyss-preview/Align/alignGlobal.cc
- abyss-bloom-abyss-preview/Align/alignGlobal.h
- abyss-bloom-abyss-preview/Align/dialign.cpp
- abyss-bloom-abyss-preview/Align/dialign.h
- abyss-bloom-abyss-preview/Align/dna_diag_prob.cc
- abyss-bloom-abyss-preview/Align/mergepairs.cc
- abyss-bloom-abyss-preview/Align/smith_waterman.cpp
- abyss-bloom-abyss-preview/Align/smith_waterman.h
- abyss-bloom-abyss-preview/Assembly
- abyss-bloom-abyss-preview/Assembly/AdjacencyAlgorithm.h
- abyss-bloom-abyss-preview/Assembly/AssembleAlgorithm.h
- abyss-bloom-abyss-preview/Assembly/AssemblyAlgorithms.cc
- abyss-bloom-abyss-preview/Assembly/AssemblyAlgorithms.h
- abyss-bloom-abyss-preview/Assembly/BranchGroup.h
- abyss-bloom-abyss-preview/Assembly/BranchRecord.h
- abyss-bloom-abyss-preview/Assembly/BranchRecordBase.h
- abyss-bloom-abyss-preview/Assembly/BubbleAlgorithm.h
- abyss-bloom-abyss-preview/Assembly/CoverageAlgorithm.h
- abyss-bloom-abyss-preview/Assembly/DBG.h
- abyss-bloom-abyss-preview/Assembly/DotWriter.h
- abyss-bloom-abyss-preview/Assembly/ErodeAlgorithm.h
- abyss-bloom-abyss-preview/Assembly/LoadAlgorithm.h
- abyss-bloom-abyss-preview/Assembly/Makefile.am
- abyss-bloom-abyss-preview/Assembly/Options.cc
- abyss-bloom-abyss-preview/Assembly/Options.h
- abyss-bloom-abyss-preview/Assembly/SeqExt.h
- abyss-bloom-abyss-preview/Assembly/SequenceCollection.h
- abyss-bloom-abyss-preview/Assembly/SplitAlgorithm.h
- abyss-bloom-abyss-preview/Assembly/TrimAlgorithm.h
- abyss-bloom-abyss-preview/Assembly/VertexData.h
- abyss-bloom-abyss-preview/Bloom
- abyss-bloom-abyss-preview/Bloom/Bloom.h
- abyss-bloom-abyss-preview/Bloom/BloomFilter.h
- abyss-bloom-abyss-preview/Bloom/BloomFilterWindow.h
- abyss-bloom-abyss-preview/Bloom/CascadingBloomFilter.h
- abyss-bloom-abyss-preview/Bloom/CascadingBloomFilterWindow.h
- abyss-bloom-abyss-preview/Bloom/ConcurrentBloomFilter.h
- abyss-bloom-abyss-preview/Bloom/Makefile.am
- abyss-bloom-abyss-preview/Bloom/bloom.cc
- abyss-bloom-abyss-preview/BloomDBG
- abyss-bloom-abyss-preview/BloomDBG/HashAgnosticCascadingBloom.h
- abyss-bloom-abyss-preview/BloomDBG/LightweightKmer.h
- abyss-bloom-abyss-preview/BloomDBG/Makefile.am
- abyss-bloom-abyss-preview/BloomDBG/MaskedKmer.h
- abyss-bloom-abyss-preview/BloomDBG/RollingBloomDBG.h
- abyss-bloom-abyss-preview/BloomDBG/RollingHash.h
- abyss-bloom-abyss-preview/BloomDBG/RollingHashIterator.h
- abyss-bloom-abyss-preview/BloomDBG/SpacedSeed.h
- abyss-bloom-abyss-preview/BloomDBG/bloom-dbg.cc
- abyss-bloom-abyss-preview/BloomDBG/bloom-dbg.h
- abyss-bloom-abyss-preview/CITATION.bib
- abyss-bloom-abyss-preview/CITATION.md
- abyss-bloom-abyss-preview/COPYRIGHT
- abyss-bloom-abyss-preview/ChangeLog
- abyss-bloom-abyss-preview/Common
- abyss-bloom-abyss-preview/Common/Algorithms.h
- abyss-bloom-abyss-preview/Common/Alignment.h
- abyss-bloom-abyss-preview/Common/BitUtil.h
- abyss-bloom-abyss-preview/Common/ConstString.h
- abyss-bloom-abyss-preview/Common/ContigID.cpp
- abyss-bloom-abyss-preview/Common/ContigID.h
- abyss-bloom-abyss-preview/Common/ContigNode.h
- abyss-bloom-abyss-preview/Common/ContigPath.h
- abyss-bloom-abyss-preview/Common/ContigProperties.h
- abyss-bloom-abyss-preview/Common/Dictionary.h
- abyss-bloom-abyss-preview/Common/Estimate.h
- abyss-bloom-abyss-preview/Common/Fcontrol.cpp
- abyss-bloom-abyss-preview/Common/Fcontrol.h
- abyss-bloom-abyss-preview/Common/Functional.h
- abyss-bloom-abyss-preview/Common/Hash.h
- abyss-bloom-abyss-preview/Common/HashFunction.h
- abyss-bloom-abyss-preview/Common/Histogram.cpp
- abyss-bloom-abyss-preview/Common/Histogram.h
- abyss-bloom-abyss-preview/Common/IOUtil.h
- abyss-bloom-abyss-preview/Common/InsOrderedMap.h
- abyss-bloom-abyss-preview/Common/Iterator.h
- abyss-bloom-abyss-preview/Common/Kmer.cpp
- abyss-bloom-abyss-preview/Common/Kmer.h
- abyss-bloom-abyss-preview/Common/KmerIterator.h
- abyss-bloom-abyss-preview/Common/KmerSet.h
- abyss-bloom-abyss-preview/Common/Log.cpp
- abyss-bloom-abyss-preview/Common/Log.h
- abyss-bloom-abyss-preview/Common/Makefile.am
- abyss-bloom-abyss-preview/Common/MemUtils.h
- abyss-bloom-abyss-preview/Common/MemoryUtil.h
- abyss-bloom-abyss-preview/Common/Options.cpp
- abyss-bloom-abyss-preview/Common/Options.h
- abyss-bloom-abyss-preview/Common/PMF.h
- abyss-bloom-abyss-preview/Common/SAM.h
- abyss-bloom-abyss-preview/Common/Sense.h
- abyss-bloom-abyss-preview/Common/Sequence.cpp
- abyss-bloom-abyss-preview/Common/Sequence.h
- abyss-bloom-abyss-preview/Common/SignalHandler.cpp
- abyss-bloom-abyss-preview/Common/SignalHandler.h
- abyss-bloom-abyss-preview/Common/StringUtil.h
- abyss-bloom-abyss-preview/Common/SuffixArray.h
- abyss-bloom-abyss-preview/Common/Timer.cpp
- abyss-bloom-abyss-preview/Common/Timer.h
- abyss-bloom-abyss-preview/Common/Uncompress.cpp
- abyss-bloom-abyss-preview/Common/Uncompress.h
- abyss-bloom-abyss-preview/Common/UnorderedMap.h
- abyss-bloom-abyss-preview/Common/UnorderedSet.h
- abyss-bloom-abyss-preview/Common/VectorUtil.h
- abyss-bloom-abyss-preview/Common/cholesky.hpp
- abyss-bloom-abyss-preview/Common/city.cc
- abyss-bloom-abyss-preview/Common/city.h
- abyss-bloom-abyss-preview/Consensus
- abyss-bloom-abyss-preview/Consensus/Consensus.cpp
- abyss-bloom-abyss-preview/Consensus/Makefile.am
- abyss-bloom-abyss-preview/DAssembler
- abyss-bloom-abyss-preview/DAssembler/DAssembler.cpp
- abyss-bloom-abyss-preview/DAssembler/Makefile.am
- abyss-bloom-abyss-preview/DAssembler/RotatedRead.cpp
- abyss-bloom-abyss-preview/DAssembler/RotatedRead.h
- abyss-bloom-abyss-preview/DAssembler/Rotation.h
- abyss-bloom-abyss-preview/DataBase
- abyss-bloom-abyss-preview/DataBase/DB.cc
- abyss-bloom-abyss-preview/DataBase/DB.h
- abyss-bloom-abyss-preview/DataBase/Makefile.am
- abyss-bloom-abyss-preview/DataBase/Options.h
- abyss-bloom-abyss-preview/DataBase/abyss-db-txt
- abyss-bloom-abyss-preview/DataBase/db-csv.cc
- abyss-bloom-abyss-preview/DataLayer
- abyss-bloom-abyss-preview/DataLayer/FastaConcat.h
- abyss-bloom-abyss-preview/DataLayer/FastaIndex.h
- abyss-bloom-abyss-preview/DataLayer/FastaInterleave.h
- abyss-bloom-abyss-preview/DataLayer/FastaReader.cpp
- abyss-bloom-abyss-preview/DataLayer/FastaReader.h
- abyss-bloom-abyss-preview/DataLayer/FastaWriter.cpp
- abyss-bloom-abyss-preview/DataLayer/FastaWriter.h
- abyss-bloom-abyss-preview/DataLayer/Makefile.am
- abyss-bloom-abyss-preview/DataLayer/Options.h
- abyss-bloom-abyss-preview/DataLayer/abyss-tofastq.cc
- abyss-bloom-abyss-preview/DataLayer/fac.cc
- abyss-bloom-abyss-preview/DistanceEst
- abyss-bloom-abyss-preview/DistanceEst/DistanceEst.cpp
- abyss-bloom-abyss-preview/DistanceEst/MLE.cpp
- abyss-bloom-abyss-preview/DistanceEst/MLE.h
- abyss-bloom-abyss-preview/DistanceEst/Makefile.am
- abyss-bloom-abyss-preview/FMIndex
- abyss-bloom-abyss-preview/FMIndex/BitArrays.h
- abyss-bloom-abyss-preview/FMIndex/DAWG.h
- abyss-bloom-abyss-preview/FMIndex/FMIndex.h
- abyss-bloom-abyss-preview/FMIndex/Makefile.am
- abyss-bloom-abyss-preview/FMIndex/abyss-dawg.cc
- abyss-bloom-abyss-preview/FMIndex/bit_array.cc
- abyss-bloom-abyss-preview/FMIndex/bit_array.h
- abyss-bloom-abyss-preview/FMIndex/count.cc
- abyss-bloom-abyss-preview/FMIndex/sais.hxx
- abyss-bloom-abyss-preview/FilterGraph
- abyss-bloom-abyss-preview/FilterGraph/FilterGraph.cc
- abyss-bloom-abyss-preview/FilterGraph/Makefile.am
- abyss-bloom-abyss-preview/GapFiller
- abyss-bloom-abyss-preview/GapFiller/Makefile.am
- abyss-bloom-abyss-preview/GapFiller/gapfill.cpp
- abyss-bloom-abyss-preview/GapFiller/gapfill.h
- abyss-bloom-abyss-preview/Graph
- abyss-bloom-abyss-preview/Graph/AdjIO.h
- abyss-bloom-abyss-preview/Graph/AllPathsSearch.h
- abyss-bloom-abyss-preview/Graph/AsqgIO.h
- abyss-bloom-abyss-preview/Graph/Assemble.h
- abyss-bloom-abyss-preview/Graph/BidirectionalBFS.h
- abyss-bloom-abyss-preview/Graph/BidirectionalBFSVisitor.h
- abyss-bloom-abyss-preview/Graph/BreadthFirstSearch.h
- abyss-bloom-abyss-preview/Graph/ConstrainedBFSVisitor.h
- abyss-bloom-abyss-preview/Graph/ConstrainedBidiBFSVisitor.h
- abyss-bloom-abyss-preview/Graph/ConstrainedSearch.h
- abyss-bloom-abyss-preview/Graph/ContigGraph.h
- abyss-bloom-abyss-preview/Graph/ContigGraphAlgorithms.h
- abyss-bloom-abyss-preview/Graph/DefaultColorMap.h
- abyss-bloom-abyss-preview/Graph/DepthFirstSearch.h
- abyss-bloom-abyss-preview/Graph/DirectedGraph.h
- abyss-bloom-abyss-preview/Graph/DistIO.h
- abyss-bloom-abyss-preview/Graph/DotIO.h
- abyss-bloom-abyss-preview/Graph/ExtendPath.h
- abyss-bloom-abyss-preview/Graph/FastaIO.h
- abyss-bloom-abyss-preview/Graph/GfaIO.h
- abyss-bloom-abyss-preview/Graph/GraphAlgorithms.h
- abyss-bloom-abyss-preview/Graph/GraphIO.h
- abyss-bloom-abyss-preview/Graph/GraphUtil.h
- abyss-bloom-abyss-preview/Graph/HashGraph.h
- abyss-bloom-abyss-preview/Graph/Makefile.am
- abyss-bloom-abyss-preview/Graph/Options.h
- abyss-bloom-abyss-preview/Graph/Path.h
- abyss-bloom-abyss-preview/Graph/PopBubbles.h
- abyss-bloom-abyss-preview/Graph/Properties.h
- abyss-bloom-abyss-preview/Graph/SAMIO.h
- abyss-bloom-abyss-preview/Graph/gc.cc
- abyss-bloom-abyss-preview/Graph/todot.cc
- abyss-bloom-abyss-preview/IntegrationTest
- abyss-bloom-abyss-preview/IntegrationTest/DIDA
- abyss-bloom-abyss-preview/IntegrationTest/DIDA/alignment-test.mk
- abyss-bloom-abyss-preview/IntegrationTest/DIDA/assembly-test.mk
- abyss-bloom-abyss-preview/IntegrationTest/DIDA/compare-fastx
- abyss-bloom-abyss-preview/IntegrationTest/DIDA/compare-sam
- abyss-bloom-abyss-preview/KAligner
- abyss-bloom-abyss-preview/KAligner/Aligner.cpp
- abyss-bloom-abyss-preview/KAligner/Aligner.h
- abyss-bloom-abyss-preview/KAligner/KAligner.cpp
- abyss-bloom-abyss-preview/KAligner/Makefile.am
- abyss-bloom-abyss-preview/KAligner/Options.h
- abyss-bloom-abyss-preview/KAligner/Pipe.h
- abyss-bloom-abyss-preview/KAligner/PipeMux.h
- abyss-bloom-abyss-preview/KAligner/Semaphore.h
- abyss-bloom-abyss-preview/Konnector
- abyss-bloom-abyss-preview/Konnector/DBGBloom.h
- abyss-bloom-abyss-preview/Konnector/DBGBloomAlgorithms.h
- abyss-bloom-abyss-preview/Konnector/Makefile.am
- abyss-bloom-abyss-preview/Konnector/README.md
- abyss-bloom-abyss-preview/Konnector/konnector.cc
- abyss-bloom-abyss-preview/Konnector/konnector.h
- abyss-bloom-abyss-preview/LICENSE
- abyss-bloom-abyss-preview/Layout
- abyss-bloom-abyss-preview/Layout/Makefile.am
- abyss-bloom-abyss-preview/Layout/layout.cc
- abyss-bloom-abyss-preview/LogKmerCount
- abyss-bloom-abyss-preview/LogKmerCount/CountingBloomFilter.h
- abyss-bloom-abyss-preview/LogKmerCount/Makefile.am
- abyss-bloom-abyss-preview/LogKmerCount/logcounter.cc
- abyss-bloom-abyss-preview/LogKmerCount/plc.h
- abyss-bloom-abyss-preview/LogKmerCount/plc_strand.h
- abyss-bloom-abyss-preview/Makefile.am
- abyss-bloom-abyss-preview/Map
- abyss-bloom-abyss-preview/Map/Makefile.am
- abyss-bloom-abyss-preview/Map/index.cc
- abyss-bloom-abyss-preview/Map/map.cc
- abyss-bloom-abyss-preview/Map/overlap.cc
- abyss-bloom-abyss-preview/MergePaths
- abyss-bloom-abyss-preview/MergePaths/Makefile.am
- abyss-bloom-abyss-preview/MergePaths/MergeContigs.cpp
- abyss-bloom-abyss-preview/MergePaths/MergePaths.cpp
- abyss-bloom-abyss-preview/MergePaths/PathConsensus.cpp
- abyss-bloom-abyss-preview/Misc
- abyss-bloom-abyss-preview/Misc/Makefile.am
- abyss-bloom-abyss-preview/Misc/samtobreak.hs
- abyss-bloom-abyss-preview/Overlap
- abyss-bloom-abyss-preview/Overlap/Makefile.am
- abyss-bloom-abyss-preview/Overlap/Overlap.cpp
- abyss-bloom-abyss-preview/PairedDBG
- abyss-bloom-abyss-preview/PairedDBG/BranchRecord.h
- abyss-bloom-abyss-preview/PairedDBG/Dinuc.h
- abyss-bloom-abyss-preview/PairedDBG/KmerPair.cc
- abyss-bloom-abyss-preview/PairedDBG/KmerPair.h
- abyss-bloom-abyss-preview/PairedDBG/Makefile.am
- abyss-bloom-abyss-preview/PairedDBG/PairedDBGAlgorithms.h
- abyss-bloom-abyss-preview/PairedDBG/SequenceCollection.h
- abyss-bloom-abyss-preview/PairedDBG/abyss-paired-dbg.cc
- abyss-bloom-abyss-preview/Parallel
- abyss-bloom-abyss-preview/Parallel/CommLayer.cpp
- abyss-bloom-abyss-preview/Parallel/CommLayer.h
- abyss-bloom-abyss-preview/Parallel/Makefile.am
- abyss-bloom-abyss-preview/Parallel/MessageBuffer.cpp
- abyss-bloom-abyss-preview/Parallel/MessageBuffer.h
- abyss-bloom-abyss-preview/Parallel/Messages.cpp
- abyss-bloom-abyss-preview/Parallel/Messages.h
- abyss-bloom-abyss-preview/Parallel/NetworkSequenceCollection.cpp
- abyss-bloom-abyss-preview/Parallel/NetworkSequenceCollection.h
- abyss-bloom-abyss-preview/Parallel/SequenceCollection.h
- abyss-bloom-abyss-preview/Parallel/parallelAbyss.cpp
- abyss-bloom-abyss-preview/ParseAligns
- abyss-bloom-abyss-preview/ParseAligns/Makefile.am
- abyss-bloom-abyss-preview/ParseAligns/ParseAligns.cpp
- abyss-bloom-abyss-preview/ParseAligns/abyss-fixmate.cc
- abyss-bloom-abyss-preview/PathOverlap
- abyss-bloom-abyss-preview/PathOverlap/Makefile.am
- abyss-bloom-abyss-preview/PathOverlap/PathOverlap.cpp
- abyss-bloom-abyss-preview/PopBubbles
- abyss-bloom-abyss-preview/PopBubbles/Makefile.am
- abyss-bloom-abyss-preview/PopBubbles/PopBubbles.cpp
- abyss-bloom-abyss-preview/README.css
- abyss-bloom-abyss-preview/README.md
- abyss-bloom-abyss-preview/Scaffold
- abyss-bloom-abyss-preview/Scaffold/Makefile.am
- abyss-bloom-abyss-preview/Scaffold/drawgraph.cc
- abyss-bloom-abyss-preview/Scaffold/junction.cc
- abyss-bloom-abyss-preview/Scaffold/longseqdist.cpp
- abyss-bloom-abyss-preview/Scaffold/scaffold.cc
- abyss-bloom-abyss-preview/Sealer
- abyss-bloom-abyss-preview/Sealer/Makefile.am
- abyss-bloom-abyss-preview/Sealer/README.md
- abyss-bloom-abyss-preview/Sealer/sealer.cc
- abyss-bloom-abyss-preview/SimpleGraph
- abyss-bloom-abyss-preview/SimpleGraph/Makefile.am
- abyss-bloom-abyss-preview/SimpleGraph/SimpleGraph.cpp
- abyss-bloom-abyss-preview/Unittest
- abyss-bloom-abyss-preview/Unittest/BloomDBG
- abyss-bloom-abyss-preview/Unittest/BloomDBG/BloomDBGTest.cpp
[truncated: 142 more entries]
