# Supplementary material for: ABySS 2.0: resource-efficient assembly of large genomes using a Bloom filter
Source: Genome Res. 2017 May;27(5):768–77. doi: 10.1101/gr.214346.116 (PMC5411771; doi:10.1101/gr.214346.116)
Supplement: Supplemental Material [file supp_gr.214346.116_Supplemental_Archive_1.tar.gz › abyss-bloom-abyss-preview/ABYSS/Makefile.am]

bin_PROGRAMS = ABYSS

ABYSS_CPPFLAGS = -I$(top_srcdir)

ABYSS_LDADD = \
	$(top_builddir)/DataBase/libdb.a \
	$(SQLITE_LIBS) \
	$(top_builddir)/Assembly/libassembly.a \
	$(top_builddir)/DataLayer/libdatalayer.a \
	$(top_builddir)/Common/libcommon.a

ABYSS_SOURCES = abyss.cc
