# Supplementary material for: ABySS 2.0: resource-efficient assembly of large genomes using a Bloom filter
Source: Genome Res. 2017 May;27(5):768–77. doi: 10.1101/gr.214346.116 (PMC5411771; doi:10.1101/gr.214346.116)
Supplement: Supplemental Material [file supp_gr.214346.116_Supplemental_Archive_1.tar.gz › abyss-bloom-abyss-preview/Align/Options.h]

#ifndef ALIGN_OPTIONS
#define ALIGN_OPTIONS 1

namespace opt {
	extern int match;
	extern int mismatch;
	extern int gap_open;
	extern int gap_extend;
}

#endif
