# Supplementary material for: ABySS 2.0: resource-efficient assembly of large genomes using a Bloom filter
Source: Genome Res. 2017 May;27(5):768–77. doi: 10.1101/gr.214346.116 (PMC5411771; doi:10.1101/gr.214346.116)
Supplement: Supplemental Material [file supp_gr.214346.116_Supplemental_Archive_1.tar.gz › abyss-bloom-abyss-preview/Align/dna_diag_prob.cc]

#include "dialign.h"

/* Probability distribution for diagonal lengths. */
const double dna_diag_prob_100_exp_550000[5151] = {
/* 1 0 */ 1.000000e+00,
/* 1 1 */ 6.730455e-01,
/* 2 0 */ 1.000000e+00,
/* 2 1 */ 9.670818e-01,
/* 2 2 */ 4.120255e-01,
/* 3 0 */ 1.000000e+00,
/* 3 1 */ 9.979000e-01,
/* 3 2 */ 8.519509e-01,
/* 3 3 */ 1.974073e-01,
/* 4 0 */ 1.000000e+00,
/* 4 1 */ 9.998618e-01,
/* 4 2 */ 9.809545e-01,
/* 4 3 */ 5.966600e-01,
/* 4 4 */ 7.885273e-02,
/* 5 0 */ 1.000000e+00,
/* 5 1 */ 9.999909e-01,
/* 5 2 */ 9.982182e-01,
/* 5 3 */ 8.905636e-01,
/* 5 4 */ 3.229873e-01,
/* 5 5 */ 2.844545e-02,
/* 6 0 */ 1.000000e+00,
/* 6 1 */ 1.000000e+00,
/* 6 2 */ 9.998564e-01,
/* 6 3 */ 9.827782e-01,
/* 6 4 */ 6.597564e-01,
/* 6 5 */ 1.446764e-01,
/* 6 6 */ 9.710909e-03,
/* 7 0 */ 1.000000e+00,
/* 7 1 */ 1.000000e+00,
/* 7 2 */ 9.999964e-01,
/* 7 3 */ 9.980182e-01,
/* 7 4 */ 8.957327e-01,
/* 7 5 */ 3.821818e-01,
/* 7 6 */ 5.771455e-02,
/* 7 7 */ 3.210909e-03,
/* 8 0 */ 1.000000e+00,
/* 8 1 */ 1.000000e+00,
/* 8 2 */ 1.000000e+00,
/* 8 3 */ 9.998164e-01,
/* 8 4 */ 9.798309e-01,
/* 8 5 */ 6.726545e-01,
/* 8 6 */ 1.831455e-01,
/* 8 7 */ 2.081818e-02,
/* 8 8 */ 1.034545e-03,
/* 9 0 */ 1.000000e+00,
/* 9 1 */ 1.000000e+00,
/* 9 2 */ 1.000000e+00,
/* 9 3 */ 9.999891e-01,
/* 9 4 */ 9.971818e-01,
/* 9 5 */ 8.838709e-01,
/* 9 6 */ 4.005764e-01,
/* 9 7 */ 7.684182e-02,
/* 9 8 */ 7.283636e-03,
/* 9 9 */ 3.327273e-04,
/* 10 0 */ 1.000000e+00,
/* 10 1 */ 1.000000e+00,
/* 10 2 */ 1.000000e+00,
/* 10 3 */ 9.999982e-01,
/* 10 4 */ 9.996382e-01,
/* 10 5 */ 9.730073e-01,
/* 10 6 */ 6.584691e-01,
/* 10 7 */ 1.977636e-01,
/* 10 8 */ 2.972182e-02,
/* 10 9 */ 2.398182e-03,
/* 10 10 */ 1.127273e-04,
/* 11 0 */ 1.000000e+00,
/* 11 1 */ 1.000000e+00,
/* 11 2 */ 1.000000e+00,
/* 11 3 */ 1.000000e+00,
/* 11 4 */ 9.999655e-01,
/* 11 5 */ 9.953236e-01,
/* 11 6 */ 8.598509e-01,
/* 11 7 */ 3.929982e-01,
/* 11 8 */ 8.693273e-02,
/* 11 9 */ 1.099091e-02,
/* 11 10 */ 7.872727e-04,
/* 11 11 */ 3.272727e-05,
/* 12 0 */ 1.000000e+00,
/* 12 1 */ 1.000000e+00,
/* 12 2 */ 1.000000e+00,
/* 12 3 */ 1.000000e+00,
/* 12 4 */ 9.999945e-01,
/* 12 5 */ 9.993891e-01,
/* 12 6 */ 9.605727e-01,
/* 12 7 */ 6.266636e-01,
/* 12 8 */ 1.981436e-01,
/* 12 9 */ 3.510364e-02,
/* 12 10 */ 3.932727e-03,
/* 12 11 */ 2.781818e-04,
/* 12 12 */ 1.007318e-05,
/* 13 0 */ 1.000000e+00,
/* 13 1 */ 1.000000e+00,
/* 13 2 */ 1.000000e+00,
/* 13 3 */ 1.000000e+00,
/* 13 4 */ 1.000000e+00,
/* 13 5 */ 9.999000e-01,
/* 13 6 */ 9.921364e-01,
/* 13 7 */ 8.258491e-01,
/* 13 8 */ 3.724073e-01,
/* 13 9 */ 8.930182e-02,
/* 13 10 */ 1.366727e-02,
/* 13 11 */ 1.394545e-03,
/* 13 12 */ 7.818182e-05,
/* 13 13 */ 2.920628e-06,
/* 14 0 */ 1.000000e+00,
/* 14 1 */ 1.000000e+00,
/* 14 2 */ 1.000000e+00,
/* 14 3 */ 1.000000e+00,
/* 14 4 */ 1.000000e+00,
/* 14 5 */ 9.999964e-01,
/* 14 6 */ 9.987527e-01,
/* 14 7 */ 9.410745e-01,
/* 14 8 */ 5.849291e-01,
/* 14 9 */ 1.902582e-01,
/* 14 10 */ 3.750727e-02,
/* 14 11 */ 5.054545e-03,
/* 14 12 */ 4.563636e-04,
/* 14 13 */ 3.454545e-05,
/* 14 14 */ 8.381903e-07,
/* 15 0 */ 1.000000e+00,
/* 15 1 */ 1.000000e+00,
/* 15 2 */ 1.000000e+00,
/* 15 3 */ 1.000000e+00,
/* 15 4 */ 1.000000e+00,
/* 15 5 */ 1.000000e+00,
/* 15 6 */ 9.998218e-01,
/* 15 7 */ 9.857345e-01,
/* 15 8 */ 7.810727e-01,
/* 15 9 */ 3.435873e-01,
/* 15 10 */ 8.694000e-02,
/* 15 11 */ 1.504909e-02,
/* 15 12 */ 1.870909e-03,
/* 15 13 */ 1.400000e-04,
/* 15 14 */ 1.096725e-05,
/* 15 15 */ 2.384186e-07,
/* 16 0 */ 1.000000e+00,
/* 16 1 */ 1.000000e+00,
/* 16 2 */ 1.000000e+00,
/* 16 3 */ 1.000000e+00,
/* 16 4 */ 1.000000e+00,
/* 16 5 */ 1.000000e+00,
/* 16 6 */ 9.999818e-01,
/* 16 7 */ 9.972691e-01,
/* 16 8 */ 9.120782e-01,
/* 16 9 */ 5.356636e-01,
/* 16 10 */ 1.751473e-01,
/* 16 11 */ 3.724182e-02,
/* 16 12 */ 5.770909e-03,
/* 16 13 */ 6.545455e-04,
/* 16 14 */ 4.363636e-05,
/* 16 15 */ 3.297115e-06,
/* 16 16 */ 6.728806e-08,
/* 17 0 */ 1.000000e+00,
/* 17 1 */ 1.000000e+00,
/* 17 2 */ 1.000000e+00,
/* 17 3 */ 1.000000e+00,
/* 17 4 */ 1.000000e+00,
/* 17 5 */ 1.000000e+00,
/* 17 6 */ 9.999982e-01,
/* 17 7 */ 9.996127e-01,
/* 17 8 */ 9.740327e-01,
/* 17 9 */ 7.278618e-01,
/* 17 10 */ 3.094855e-01,
/* 17 11 */ 8.132909e-02,
/* 17 12 */ 1.516182e-02,
/* 17 13 */ 2.134545e-03,
/* 17 14 */ 2.309091e-04,
/* 17 15 */ 2.406444e-05,
/* 17 16 */ 9.806827e-07,
/* 17 17 */ 1.885928e-08,
/* 18 0 */ 1.000000e+00,
/* 18 1 */ 1.000000e+00,
/* 18 2 */ 1.000000e+00,
/* 18 3 */ 1.000000e+00,
/* 18 4 */ 1.000000e+00,
/* 18 5 */ 1.000000e+00,
/* 18 6 */ 1.000000e+00,
/* 18 7 */ 9.999382e-01,
/* 18 8 */ 9.941927e-01,
/* 18 9 */ 8.733745e-01,
/* 18 10 */ 4.831091e-01,
/* 18 11 */ 1.582600e-01,
/* 18 12 */ 3.553818e-02,
/* 18 13 */ 6.020000e-03,
/* 18 14 */ 8.090909e-04,
/* 18 15 */ 8.000000e-05,
/* 18 16 */ 7.522642e-06,
/* 18 17 */ 2.889283e-07,
/* 18 18 */ 5.253241e-09,
/* 19 0 */ 1.000000e+00,
/* 19 1 */ 1.000000e+00,
/* 19 2 */ 1.000000e+00,
/* 19 3 */ 1.000000e+00,
/* 19 4 */ 1.000000e+00,
/* 19 5 */ 1.000000e+00,
/* 19 6 */ 1.000000e+00,
/* 19 7 */ 9.999927e-01,
/* 19 8 */ 9.989600e-01,
/* 19 9 */ 9.548018e-01,
/* 19 10 */ 6.672091e-01,
/* 19 11 */ 2.747782e-01,
/* 19 12 */ 7.364909e-02,
/* 19 13 */ 1.470364e-02,
/* 19 14 */ 2.361818e-03,
/* 19 15 */ 3.127273e-04,
/* 19 16 */ 3.454545e-05,
/* 19 17 */ 2.323941e-06,
/* 19 18 */ 8.440111e-08,
/* 19 19 */ 1.455192e-09,
/* 20 0 */ 1.000000e+00,
/* 20 1 */ 1.000000e+00,
/* 20 2 */ 1.000000e+00,
/* 20 3 */ 1.000000e+00,
/* 20 4 */ 1.000000e+00,
/* 20 5 */ 1.000000e+00,
/* 20 6 */ 1.000000e+00,
/* 20 7 */ 9.999945e-01,
/* 20 8 */ 9.998364e-01,
/* 20 9 */ 9.880182e-01,
/* 20 10 */ 8.238018e-01,
/* 20 11 */ 4.288382e-01,
/* 20 12 */ 1.396818e-01,
/* 20 13 */ 3.265455e-02,
/* 20 14 */ 5.916364e-03,
/* 20 15 */ 9.327273e-04,
/* 20 16 */ 1.145455e-04,
/* 20 17 */ 1.305579e-05,
/* 20 18 */ 7.103254e-07,
/* 20 19 */ 2.446632e-08,
/* 20 20 */ 4.010872e-10,
/* 21 0 */ 1.000000e+00,
/* 21 1 */ 1.000000e+00,
/* 21 2 */ 1.000000e+00,
/* 21 3 */ 1.000000e+00,
/* 21 4 */ 1.000000e+00,
/* 21 5 */ 1.000000e+00,
/* 21 6 */ 1.000000e+00,
/* 21 7 */ 1.000000e+00,
/* 21 8 */ 9.999709e-01,
/* 21 9 */ 9.974091e-01,
/* 21 10 */ 9.260218e-01,
/* 21 11 */ 6.026582e-01,
/* 21 12 */ 2.398145e-01,
/* 21 13 */ 6.590545e-02,
/* 21 14 */ 1.380364e-02,
/* 21 15 */ 2.380000e-03,
/* 21 16 */ 3.672727e-04,
/* 21 17 */ 4.363636e-05,
/* 21 18 */ 4.166890e-06,
/* 21 19 */ 2.150355e-07,
/* 21 20 */ 7.043127e-09,
/* 21 21 */ 1.100489e-10,
/* 22 0 */ 1.000000e+00,
/* 22 1 */ 1.000000e+00,
/* 22 2 */ 1.000000e+00,
/* 22 3 */ 1.000000e+00,
/* 22 4 */ 1.000000e+00,
/* 22 5 */ 1.000000e+00,
/* 22 6 */ 1.000000e+00,
/* 22 7 */ 1.000000e+00,
/* 22 8 */ 9.999964e-01,
/* 22 9 */ 9.995200e-01,
/* 22 10 */ 9.760564e-01,
/* 22 11 */ 7.642291e-01,
/* 22 12 */ 3.756655e-01,
/* 22 13 */ 1.211818e-01,
/* 22 14 */ 2.931455e-02,
/* 22 15 */ 5.654545e-03,
/* 22 16 */ 9.218182e-04,
/* 22 17 */ 1.345455e-04,
/* 22 18 */ 1.913187e-05,
/* 22 19 */ 1.314848e-06,
/* 22 20 */ 6.453058e-08,
/* 22 21 */ 2.014701e-09,
/* 22 22 */ 3.007017e-11,
/* 23 0 */ 1.000000e+00,
/* 23 1 */ 1.000000e+00,
/* 23 2 */ 1.000000e+00,
/* 23 3 */ 1.000000e+00,
/* 23 4 */ 1.000000e+00,
/* 23 5 */ 1.000000e+00,
/* 23 6 */ 1.000000e+00,
/* 23 7 */ 1.000000e+00,
/* 23 8 */ 1.000000e+00,
/* 23 9 */ 9.999091e-01,
/* 23 10 */ 9.939800e-01,
/* 23 11 */ 8.861836e-01,
/* 23 12 */ 5.363855e-01,
/* 23 13 */ 2.062655e-01,
/* 23 14 */ 5.769273e-02,
/* 23 15 */ 1.282000e-02,
/* 23 16 */ 2.223636e-03,
/* 23 17 */ 3.818182e-04,
/* 23 18 */ 4.909091e-05,
/* 23 19 */ 6.281672e-06,
/* 23 20 */ 4.106150e-07,
/* 23 21 */ 1.921126e-08,
/* 23 22 */ 5.729817e-10,
/* 23 23 */ 8.185452e-12,
/* 24 0 */ 1.000000e+00,
/* 24 1 */ 1.000000e+00,
/* 24 2 */ 1.000000e+00,
/* 24 3 */ 1.000000e+00,
/* 24 4 */ 1.000000e+00,
/* 24 5 */ 1.000000e+00,
/* 24 6 */ 1.000000e+00,
/* 24 7 */ 1.000000e+00,
/* 24 8 */ 1.000000e+00,
/* 24 9 */ 9.999873e-01,
/* 24 10 */ 9.987582e-01,
/* 24 11 */ 9.557455e-01,
/* 24 12 */ 6.970909e-01,
/* 24 13 */ 3.241800e-01,
/* 24 14 */ 1.044855e-01,
/* 24 15 */ 2.595818e-02,
/* 24 16 */ 5.249091e-03,
/* 24 17 */ 9.036364e-04,
/* 24 18 */ 1.381818e-04,
/* 24 19 */ 2.497199e-05,
/* 24 20 */ 2.038172e-06,
/* 24 21 */ 1.270206e-07,
/* 24 22 */ 5.677681e-09,
/* 24 23 */ 1.620926e-10,
/* 24 24 */ 2.220446e-12,
/* 25 0 */ 1.000000e+00,
/* 25 1 */ 1.000000e+00,
/* 25 2 */ 1.000000e+00,
/* 25 3 */ 1.000000e+00,
/* 25 4 */ 1.000000e+00,
/* 25 5 */ 1.000000e+00,
/* 25 6 */ 1.000000e+00,
/* 25 7 */ 1.000000e+00,
/* 25 8 */ 1.000000e+00,
/* 25 9 */ 9.999982e-01,
/* 25 10 */ 9.997836e-01,
/* 25 11 */ 9.863527e-01,
/* 25 12 */ 8.327455e-01,
/* 25 13 */ 4.696527e-01,
/* 25 14 */ 1.758091e-01,
/* 25 15 */ 4.943091e-02,
/* 25 16 */ 1.134000e-02,
/* 25 17 */ 2.156364e-03,
/* 25 18 */ 3.509091e-04,
/* 25 19 */ 6.727273e-05,
/* 25 20 */ 8.405790e-06,
/* 25 21 */ 6.541608e-07,
/* 25 22 */ 3.895211e-08,
/* 25 23 */ 1.666734e-09,
/* 25 24 */ 4.563105e-11,
/* 25 25 */ 6.004086e-13,
/* 26 0 */ 1.000000e+00,
/* 26 1 */ 1.000000e+00,
/* 26 2 */ 1.000000e+00,
/* 26 3 */ 1.000000e+00,
/* 26 4 */ 1.000000e+00,
/* 26 5 */ 1.000000e+00,
/* 26 6 */ 1.000000e+00,
/* 26 7 */ 1.000000e+00,
/* 26 8 */ 1.000000e+00,
/* 26 9 */ 1.000000e+00,
/* 26 10 */ 9.999618e-01,
/* 26 11 */ 9.967691e-01,
/* 26 12 */ 9.239927e-01,
/* 26 13 */ 6.252236e-01,
/* 26 14 */ 2.766891e-01,
/* 26 15 */ 8.827091e-02,
/* 26 16 */ 2.257636e-02,
/* 26 17 */ 4.838182e-03,
/* 26 18 */ 8.618182e-04,
/* 26 19 */ 1.400000e-04,
/* 26 20 */ 2.909091e-05,
/* 26 21 */ 2.795292e-06,
/* 26 22 */ 2.078667e-07,
/* 26 23 */ 1.184957e-08,
/* 26 24 */ 4.862590e-10,
/* 26 25 */ 1.278777e-11,
/* 26 26 */ 1.618705e-13,
/* 27 0 */ 1.000000e+00,
/* 27 1 */ 1.000000e+00,
/* 27 2 */ 1.000000e+00,
/* 27 3 */ 1.000000e+00,
/* 27 4 */ 1.000000e+00,
/* 27 5 */ 1.000000e+00,
/* 27 6 */ 1.000000e+00,
/* 27 7 */ 1.000000e+00,
/* 27 8 */ 1.000000e+00,
/* 27 9 */ 1.000000e+00,
/* 27 10 */ 9.999945e-01,
/* 27 11 */ 9.993291e-01,
/* 27 12 */ 9.726164e-01,
/* 27 13 */ 7.696218e-01,
/* 27 14 */ 4.050855e-01,
/* 27 15 */ 1.481582e-01,
/* 27 16 */ 4.218000e-02,
/* 27 17 */ 1.004000e-02,
/* 27 18 */ 1.972727e-03,
/* 27 19 */ 3.290909e-04,
/* 27 20 */ 6.727273e-05,
/* 27 21 */ 1.031061e-05,
/* 27 22 */ 9.192084e-07,
/* 27 23 */ 6.544501e-08,
/* 27 24 */ 3.578101e-09,
/* 27 25 */ 1.410507e-10,
/* 27 26 */ 3.568701e-12,
/* 27 27 */ 4.352074e-14,
/* 28 0 */ 1.000000e+00,
/* 28 1 */ 1.000000e+00,
/* 28 2 */ 1.000000e+00,
/* 28 3 */ 1.000000e+00,
/* 28 4 */ 1.000000e+00,
/* 28 5 */ 1.000000e+00,
/* 28 6 */ 1.000000e+00,
/* 28 7 */ 1.000000e+00,
/* 28 8 */ 1.000000e+00,
/* 28 9 */ 1.000000e+00,
/* 28 10 */ 1.000000e+00,
/* 28 11 */ 9.999000e-01,
/* 28 12 */ 9.922545e-01,
/* 28 13 */ 8.798709e-01,
/* 28 14 */ 5.509618e-01,
/* 28 15 */ 2.333200e-01,
/* 28 16 */ 7.442364e-02,
/* 28 17 */ 1.933455e-02,
/* 28 18 */ 4.320000e-03,
/* 28 19 */ 7.781818e-04,
/* 28 20 */ 1.381818e-04,
/* 28 21 */ 2.727273e-05,
/* 28 22 */ 3.504586e-06,
/* 28 23 */ 2.991620e-07,
/* 28 24 */ 2.042947e-08,
/* 28 25 */ 1.073040e-09,
/* 28 26 */ 4.069754e-11,
/* 28 27 */ 9.920537e-13,
/* 28 28 */ 1.167122e-14,
/* 29 0 */ 1.000000e+00,
/* 29 1 */ 1.000000e+00,
/* 29 2 */ 1.000000e+00,
/* 29 3 */ 1.000000e+00,
/* 29 4 */ 1.000000e+00,
/* 29 5 */ 1.000000e+00,
/* 29 6 */ 1.000000e+00,
/* 29 7 */ 1.000000e+00,
/* 29 8 */ 1.000000e+00,
/* 29 9 */ 1.000000e+00,
/* 29 10 */ 1.000000e+00,
/* 29 11 */ 9.999873e-01,
/* 29 12 */ 9.982291e-01,
/* 29 13 */ 9.487145e-01,
/* 29 14 */ 6.981673e-01,
/* 29 15 */ 3.453327e-01,
/* 29 16 */ 1.235055e-01,
/* 29 17 */ 3.544727e-02,
/* 29 18 */ 8.707273e-03,
/* 29 19 */ 1.783636e-03,
/* 29 20 */ 3.090909e-04,
/* 29 21 */ 5.090909e-05,
/* 29 22 */ 1.183615e-05,
/* 29 23 */ 1.177724e-06,
/* 29 24 */ 9.643441e-08,
/* 29 25 */ 6.326911e-09,
/* 29 26 */ 3.197442e-10,
/* 29 27 */ 1.168440e-11,
/* 29 28 */ 2.747802e-13,
/* 29 29 */ 3.122502e-15,
/* 30 0 */ 1.000000e+00,
/* 30 1 */ 1.000000e+00,
/* 30 2 */ 1.000000e+00,
/* 30 3 */ 1.000000e+00,
/* 30 4 */ 1.000000e+00,
/* 30 5 */ 1.000000e+00,
/* 30 6 */ 1.000000e+00,
/* 30 7 */ 1.000000e+00,
/* 30 8 */ 1.000000e+00,
/* 30 9 */ 1.000000e+00,
/* 30 10 */ 1.000000e+00,
/* 30 11 */ 9.999982e-01,
/* 30 12 */ 9.996145e-01,
/* 30 13 */ 9.822418e-01,
/* 30 14 */ 8.227145e-01,
/* 30 15 */ 4.789527e-01,
/* 30 16 */ 1.952782e-01,
/* 30 17 */ 6.181273e-02,
/* 30 18 */ 1.640727e-02,
/* 30 19 */ 3.714545e-03,
/* 30 20 */ 7.036364e-04,
/* 30 21 */ 1.200000e-04,
/* 30 22 */ 3.611135e-05,
/* 30 23 */ 4.102757e-06,
/* 30 24 */ 3.916149e-07,
/* 30 25 */ 3.080943e-08,
/* 30 26 */ 1.944996e-09,
/* 30 27 */ 9.471121e-11,
/* 30 28 */ 3.339140e-12,
/* 30 29 */ 7.585165e-14,
/* 30 30 */ 8.335346e-16,
/* 31 0 */ 1.000000e+00,
/* 31 1 */ 1.000000e+00,
/* 31 2 */ 1.000000e+00,
/* 31 3 */ 1.000000e+00,
/* 31 4 */ 1.000000e+00,
/* 31 5 */ 1.000000e+00,
/* 31 6 */ 1.000000e+00,
/* 31 7 */ 1.000000e+00,
/* 31 8 */ 1.000000e+00,
/* 31 9 */ 1.000000e+00,
/* 31 10 */ 1.000000e+00,
/* 31 11 */ 1.000000e+00,
/* 31 12 */ 9.999218e-01,
/* 31 13 */ 9.951964e-01,
/* 31 14 */ 9.121473e-01,
/* 31 15 */ 6.207782e-01,
/* 31 16 */ 2.910200e-01,
/* 31 17 */ 1.022600e-01,
/* 31 18 */ 2.944727e-02,
/* 31 19 */ 7.225455e-03,
/* 31 20 */ 1.632727e-03,
/* 31 21 */ 2.781818e-04,
/* 31 22 */ 5.454545e-05,
/* 31 23 */ 1.289846e-05,
/* 31 24 */ 1.405896e-06,
/* 31 25 */ 1.289439e-07,
/* 31 26 */ 9.761676e-09,
/* 31 27 */ 5.938159e-10,
/* 31 28 */ 2.789857e-11,
/* 31 29 */ 9.501289e-13,
/* 31 30 */ 2.087219e-14,
/* 31 31 */ 2.220446e-16,
/* 32 0 */ 1.000000e+00,
/* 32 1 */ 1.000000e+00,
/* 32 2 */ 1.000000e+00,
/* 32 3 */ 1.000000e+00,
/* 32 4 */ 1.000000e+00,
/* 32 5 */ 1.000000e+00,
/* 32 6 */ 1.000000e+00,
/* 32 7 */ 1.000000e+00,
/* 32 8 */ 1.000000e+00,
/* 32 9 */ 1.000000e+00,
/* 32 10 */ 1.000000e+00,
/* 32 11 */ 1.000000e+00,
/* 32 12 */ 9.999800e-01,
/* 32 13 */ 9.989327e-01,
/* 32 14 */ 9.638855e-01,
/* 32 15 */ 7.548182e-01,
/* 32 16 */ 4.098745e-01,
/* 32 17 */ 1.615600e-01,
/* 32 18 */ 5.084727e-02,
/* 32 19 */ 1.364182e-02,
/* 32 20 */ 3.136364e-03,
/* 32 21 */ 6.763636e-04,
/* 32 22 */ 1.345455e-04,
/* 32 23 */ 2.363636e-05,
/* 32 24 */ 4.550656e-06,
/* 32 25 */ 4.766309e-07,
/* 32 26 */ 4.206818e-08,
/* 32 27 */ 3.068960e-09,
/* 32 28 */ 1.801294e-10,
/* 32 29 */ 8.175199e-12,
/* 32 30 */ 2.692578e-13,
/* 32 31 */ 5.726376e-15,
/* 32 32 */ 5.903481e-17,
/* 33 0 */ 1.000000e+00,
/* 33 1 */ 1.000000e+00,
/* 33 2 */ 1.000000e+00,
/* 33 3 */ 1.000000e+00,
/* 33 4 */ 1.000000e+00,
/* 33 5 */ 1.000000e+00,
/* 33 6 */ 1.000000e+00,
/* 33 7 */ 1.000000e+00,
/* 33 8 */ 1.000000e+00,
/* 33 9 */ 1.000000e+00,
/* 33 10 */ 1.000000e+00,
/* 33 11 */ 1.000000e+00,
/* 33 12 */ 9.999982e-01,
/* 33 13 */ 9.997782e-01,
/* 33 14 */ 9.881109e-01,
/* 33 15 */ 8.623436e-01,
/* 33 16 */ 5.440909e-01,
/* 33 17 */ 2.428600e-01,
/* 33 18 */ 8.408545e-02,
/* 33 19 */ 2.426545e-02,
/* 33 20 */ 6.121818e-03,
/* 33 21 */ 1.385455e-03,
/* 33 22 */ 2.618182e-04,
/* 33 23 */ 5.818182e-05,
/* 33 24 */ 1.347999e-05,
/* 33 25 */ 1.587125e-06,
/* 33 26 */ 1.599811e-07,
/* 33 27 */ 1.360743e-08,
/* 33 28 */ 9.578529e-10,
/* 33 29 */ 5.431157e-11,
/* 33 30 */ 2.383911e-12,
/* 33 31 */ 7.601493e-14,
/* 33 32 */ 1.566672e-15,
/* 33 33 */ 1.566672e-17,
/* 34 0 */ 1.000000e+00,
/* 34 1 */ 1.000000e+00,
/* 34 2 */ 1.000000e+00,
/* 34 3 */ 1.000000e+00,
/* 34 4 */ 1.000000e+00,
/* 34 5 */ 1.000000e+00,
/* 34 6 */ 1.000000e+00,
/* 34 7 */ 1.000000e+00,
/* 34 8 */ 1.000000e+00,
/* 34 9 */ 1.000000e+00,
/* 34 10 */ 1.000000e+00,
/* 34 11 */ 1.000000e+00,
/* 34 12 */ 1.000000e+00,
/* 34 13 */ 9.999491e-01,
/* 34 14 */ 9.967473e-01,
/* 34 15 */ 9.345491e-01,
/* 34 16 */ 6.803855e-01,
/* 34 17 */ 3.466745e-01,
/* 34 18 */ 1.326655e-01,
/* 34 19 */ 4.164000e-02,
/* 34 20 */ 1.138000e-02,
/* 34 21 */ 2.674545e-03,
/* 34 22 */ 6.127273e-04,
/* 34 23 */ 1.236364e-04,
/* 34 24 */ 3.272727e-05,
/* 34 25 */ 4.832540e-06,
/* 34 26 */ 5.476121e-07,
/* 34 27 */ 5.319727e-08,
/* 34 28 */ 4.366179e-09,
/* 34 29 */ 2.969215e-10,
/* 34 30 */ 1.628299e-11,
/* 34 31 */ 6.919649e-13,
/* 34 32 */ 2.138318e-14,
/* 34 33 */ 4.274975e-16,
/* 34 34 */ 4.150461e-18,
/* 35 0 */ 1.000000e+00,
/* 35 1 */ 1.000000e+00,
/* 35 2 */ 1.000000e+00,
/* 35 3 */ 1.000000e+00,
/* 35 4 */ 1.000000e+00,
/* 35 5 */ 1.000000e+00,
/* 35 6 */ 1.000000e+00,
/* 35 7 */ 1.000000e+00,
/* 35 8 */ 1.000000e+00,
/* 35 9 */ 1.000000e+00,
/* 35 10 */ 1.000000e+00,
/* 35 11 */ 1.000000e+00,
/* 35 12 */ 1.000000e+00,
/* 35 13 */ 9.999891e-01,
/* 35 14 */ 9.993000e-01,
/* 35 15 */ 9.741855e-01,
/* 35 16 */ 8.002673e-01,
/* 35 17 */ 4.693836e-01,
/* 35 18 */ 2.005109e-01,
/* 35 19 */ 6.863273e-02,
/* 35 20 */ 2.008182e-02,
/* 35 21 */ 4.994545e-03,
/* 35 22 */ 1.203636e-03,
/* 35 23 */ 2.509091e-04,
/* 35 24 */ 6.909091e-05,
/* 35 25 */ 1.361253e-05,
/* 35 26 */ 1.712671e-06,
/* 35 27 */ 1.870482e-07,
/* 35 28 */ 1.753457e-08,
/* 35 29 */ 1.390408e-09,
/* 35 30 */ 9.145275e-11,
/* 35 31 */ 4.855738e-12,
/* 35 32 */ 1.999846e-13,
/* 35 33 */ 5.994838e-15,
/* 35 34 */ 1.163620e-16,
/* 35 35 */ 1.097755e-18,
/* 36 0 */ 1.000000e+00,
/* 36 1 */ 1.000000e+00,
/* 36 2 */ 1.000000e+00,
/* 36 3 */ 1.000000e+00,
/* 36 4 */ 1.000000e+00,
/* 36 5 */ 1.000000e+00,
/* 36 6 */ 1.000000e+00,
/* 36 7 */ 1.000000e+00,
/* 36 8 */ 1.000000e+00,
/* 36 9 */ 1.000000e+00,
/* 36 10 */ 1.000000e+00,
/* 36 11 */ 1.000000e+00,
/* 36 12 */ 1.000000e+00,
/* 36 13 */ 1.000000e+00,
/* 36 14 */ 9.998473e-01,
/* 36 15 */ 9.916673e-01,
/* 36 16 */ 8.920873e-01,
/* 36 17 */ 6.013491e-01,
/* 36 18 */ 2.898691e-01,
/* 36 19 */ 1.085455e-01,
/* 36 20 */ 3.413636e-02,
/* 36 21 */ 9.327273e-03,
/* 36 22 */ 2.260000e-03,
/* 36 23 */ 5.000000e-04,
/* 36 24 */ 1.254545e-04,
/* 36 25 */ 2.727273e-05,
/* 36 26 */ 4.951677e-06,
/* 36 27 */ 6.004733e-07,
/* 36 28 */ 6.328771e-08,
/* 36 29 */ 5.732104e-09,
/* 36 30 */ 4.396344e-10,
/* 36 31 */ 2.799794e-11,
/* 36 32 */ 1.440749e-12,
/* 36 33 */ 5.756166e-14,
/* 36 34 */ 1.675315e-15,
/* 36 35 */ 3.159878e-17,
/* 36 36 */ 2.898970e-19,
/* 37 0 */ 1.000000e+00,
/* 37 1 */ 1.000000e+00,
/* 37 2 */ 1.000000e+00,
/* 37 3 */ 1.000000e+00,
/* 37 4 */ 1.000000e+00,
/* 37 5 */ 1.000000e+00,
/* 37 6 */ 1.000000e+00,
/* 37 7 */ 1.000000e+00,
/* 37 8 */ 1.000000e+00,
/* 37 9 */ 1.000000e+00,
/* 37 10 */ 1.000000e+00,
/* 37 11 */ 1.000000e+00,
/* 37 12 */ 1.000000e+00,
/* 37 13 */ 1.000000e+00,
/* 37 14 */ 9.999709e-01,
/* 37 15 */ 9.978782e-01,
/* 37 16 */ 9.506036e-01,
/* 37 17 */ 7.282236e-01,
/* 37 18 */ 3.987636e-01,
/* 37 19 */ 1.646855e-01,
/* 37 20 */ 5.604727e-02,
/* 37 21 */ 1.618545e-02,
/* 37 22 */ 4.296364e-03,
/* 37 23 */ 1.007273e-03,
/* 37 24 */ 2.272727e-04,
/* 37 25 */ 5.272727e-05,
/* 37 26 */ 1.335903e-05,
/* 37 27 */ 1.780765e-06,
/* 37 28 */ 2.084087e-07,
/* 37 29 */ 2.122332e-08,
/* 37 30 */ 1.859323e-09,
/* 37 31 */ 1.380787e-10,
/* 37 32 */ 8.522708e-12,
/* 37 33 */ 4.254562e-13,
/* 37 34 */ 1.650411e-14,
/* 37 35 */ 4.667715e-16,
/* 37 36 */ 8.561809e-18,
/* 37 37 */ 7.644472e-20,
/* 38 0 */ 1.000000e+00,
/* 38 1 */ 1.000000e+00,
/* 38 2 */ 1.000000e+00,
/* 38 3 */ 1.000000e+00,
/* 38 4 */ 1.000000e+00,
/* 38 5 */ 1.000000e+00,
/* 38 6 */ 1.000000e+00,
/* 38 7 */ 1.000000e+00,
/* 38 8 */ 1.000000e+00,
/* 38 9 */ 1.000000e+00,
/* 38 10 */ 1.000000e+00,
/* 38 11 */ 1.000000e+00,
/* 38 12 */ 1.000000e+00,
/* 38 13 */ 1.000000e+00,
/* 38 14 */ 1.000000e+00,
/* 38 15 */ 9.995291e-01,
/* 38 16 */ 9.810600e-01,
/* 38 17 */ 8.353509e-01,
/* 38 18 */ 5.225836e-01,
/* 38 19 */ 2.401600e-01,
/* 38 20 */ 8.822364e-02,
/* 38 21 */ 2.739455e-02,
/* 38 22 */ 7.583636e-03,
/* 38 23 */ 1.885455e-03,
/* 38 24 */ 4.309091e-04,
/* 38 25 */ 1.000000e-04,
/* 38 26 */ 2.909091e-05,
/* 38 27 */ 4.924639e-06,
/* 38 28 */ 6.335722e-07,
/* 38 29 */ 7.164674e-08,
/* 38 30 */ 7.057612e-09,
/* 38 31 */ 5.986987e-10,
/* 38 32 */ 4.309330e-11,
/* 38 33 */ 2.580401e-12,
/* 38 34 */ 1.250740e-13,
/* 38 35 */ 4.714790e-15,
/* 38 36 */ 1.296792e-16,
/* 38 37 */ 2.314981e-18,
/* 38 38 */ 2.013027e-20,
/* 39 0 */ 1.000000e+00,
/* 39 1 */ 1.000000e+00,
/* 39 2 */ 1.000000e+00,
/* 39 3 */ 1.000000e+00,
/* 39 4 */ 1.000000e+00,
/* 39 5 */ 1.000000e+00,
/* 39 6 */ 1.000000e+00,
/* 39 7 */ 1.000000e+00,
/* 39 8 */ 1.000000e+00,
/* 39 9 */ 1.000000e+00,
/* 39 10 */ 1.000000e+00,
/* 39 11 */ 1.000000e+00,
/* 39 12 */ 1.000000e+00,
/* 39 13 */ 1.000000e+00,
/* 39 14 */ 1.000000e+00,
/* 39 15 */ 9.998836e-01,
/* 39 16 */ 9.940309e-01,
/* 39 17 */ 9.138745e-01,
/* 39 18 */ 6.495091e-01,
/* 39 19 */ 3.354945e-01,
/* 39 20 */ 1.346200e-01,
/* 39 21 */ 4.504364e-02,
/* 39 22 */ 1.313636e-02,
/* 39 23 */ 3.481818e-03,
/* 39 24 */ 8.290909e-04,
/* 39 25 */ 1.836364e-04,
/* 39 26 */ 5.636364e-05,
/* 39 27 */ 1.279770e-05,
/* 39 28 */ 1.794965e-06,
/* 39 29 */ 2.231459e-07,
/* 39 30 */ 2.441015e-08,
/* 39 31 */ 2.328391e-09,
/* 39 32 */ 1.914474e-10,
/* 39 33 */ 1.336871e-11,
/* 39 34 */ 7.772841e-13,
/* 39 35 */ 3.661232e-14,
/* 39 36 */ 1.342230e-15,
/* 39 37 */ 3.593008e-17,
/* 39 38 */ 6.246868e-19,
/* 39 39 */ 5.293956e-21,
/* 40 0 */ 1.000000e+00,
/* 40 1 */ 1.000000e+00,
/* 40 2 */ 1.000000e+00,
/* 40 3 */ 1.000000e+00,
/* 40 4 */ 1.000000e+00,
/* 40 5 */ 1.000000e+00,
/* 40 6 */ 1.000000e+00,
/* 40 7 */ 1.000000e+00,
/* 40 8 */ 1.000000e+00,
/* 40 9 */ 1.000000e+00,
/* 40 10 */ 1.000000e+00,
/* 40 11 */ 1.000000e+00,
/* 40 12 */ 1.000000e+00,
/* 40 13 */ 1.000000e+00,
/* 40 14 */ 1.000000e+00,
/* 40 15 */ 9.999855e-01,
/* 40 16 */ 9.985218e-01,
/* 40 17 */ 9.615964e-01,
/* 40 18 */ 7.668636e-01,
/* 40 19 */ 4.470873e-01,
/* 40 20 */ 1.971200e-01,
/* 40 21 */ 7.127636e-02,
/* 40 22 */ 2.214545e-02,
/* 40 23 */ 6.107273e-03,
/* 40 24 */ 1.563636e-03,
/* 40 25 */ 4.000000e-04,
/* 40 26 */ 9.818182e-05,
/* 40 27 */ 2.727273e-05,
/* 40 28 */ 4.775773e-06,
/* 40 29 */ 6.472909e-07,
/* 40 30 */ 7.784511e-08,
/* 40 31 */ 8.246177e-09,
/* 40 32 */ 7.624211e-10,
/* 40 33 */ 6.081897e-11,
/* 40 34 */ 4.123850e-12,
/* 40 35 */ 2.330079e-13,
/* 40 36 */ 1.067409e-14,
/* 40 37 */ 3.808568e-16,
/* 40 38 */ 9.929493e-18,
/* 40 39 */ 1.682494e-19,
/* 40 40 */ 1.390491e-21,
/* 41 0 */ 1.000000e+00,
/* 41 1 */ 1.000000e+00,
/* 41 2 */ 1.000000e+00,
/* 41 3 */ 1.000000e+00,
/* 41 4 */ 1.000000e+00,
/* 41 5 */ 1.000000e+00,
/* 41 6 */ 1.000000e+00,
/* 41 7 */ 1.000000e+00,
/* 41 8 */ 1.000000e+00,
/* 41 9 */ 1.000000e+00,
/* 41 10 */ 1.000000e+00,
/* 41 11 */ 1.000000e+00,
/* 41 12 */ 1.000000e+00,
/* 41 13 */ 1.000000e+00,
/* 41 14 */ 1.000000e+00,
/* 41 15 */ 9.999982e-01,
/* 41 16 */ 9.996836e-01,
/* 41 17 */ 9.854945e-01,
/* 41 18 */ 8.630436e-01,
/* 41 19 */ 5.692127e-01,
/* 41 20 */ 2.783564e-01,
/* 41 21 */ 1.091036e-01,
/* 41 22 */ 3.642364e-02,
/* 41 23 */ 1.052545e-02,
/* 41 24 */ 2.803636e-03,
/* 41 25 */ 7.127273e-04,
/* 41 26 */ 1.727273e-04,
/* 41 27 */ 4.363636e-05,
/* 41 28 */ 1.200995e-05,
/* 41 29 */ 1.762333e-06,
/* 41 30 */ 2.310793e-07,
/* 41 31 */ 2.691219e-08,
/* 41 32 */ 2.763383e-09,
/* 41 33 */ 2.478829e-10,
/* 41 34 */ 1.920108e-11,
/* 41 35 */ 1.265251e-12,
/* 41 36 */ 6.952903e-14,
/* 41 37 */ 3.100028e-15,
/* 41 38 */ 1.077303e-16,
/* 41 39 */ 2.737359e-18,
/* 41 40 */ 4.523354e-20,
/* 41 41 */ 3.647867e-22,
/* 42 0 */ 1.000000e+00,
/* 42 1 */ 1.000000e+00,
/* 42 2 */ 1.000000e+00,
/* 42 3 */ 1.000000e+00,
/* 42 4 */ 1.000000e+00,
/* 42 5 */ 1.000000e+00,
/* 42 6 */ 1.000000e+00,
/* 42 7 */ 1.000000e+00,
/* 42 8 */ 1.000000e+00,
/* 42 9 */ 1.000000e+00,
/* 42 10 */ 1.000000e+00,
/* 42 11 */ 1.000000e+00,
/* 42 12 */ 1.000000e+00,
/* 42 13 */ 1.000000e+00,
/* 42 14 */ 1.000000e+00,
/* 42 15 */ 1.000000e+00,
/* 42 16 */ 9.999400e-01,
/* 42 17 */ 9.956200e-01,
/* 42 18 */ 9.298000e-01,
/* 42 19 */ 6.904818e-01,
/* 42 20 */ 3.770509e-01,
/* 42 21 */ 1.607691e-01,
/* 42 22 */ 5.732000e-02,
/* 42 23 */ 1.790182e-02,
/* 42 24 */ 4.956364e-03,
/* 42 25 */ 1.287273e-03,
/* 42 26 */ 3.236364e-04,
/* 42 27 */ 8.909091e-05,
/* 42 28 */ 2.870078e-05,
/* 42 29 */ 4.532606e-06,
/* 42 30 */ 6.434737e-07,
/* 42 31 */ 8.171026e-08,
/* 42 32 */ 9.224648e-09,
/* 42 33 */ 9.190054e-10,
/* 42 34 */ 8.005158e-11,
/* 42 35 */ 6.026240e-12,
/* 42 36 */ 3.862141e-13,
/* 42 37 */ 2.065689e-14,
/* 42 38 */ 8.970424e-16,
/* 42 39 */ 3.038228e-17,
/* 42 40 */ 7.528752e-19,
/* 42 41 */ 1.214006e-20,
/* 42 42 */ 9.559106e-23,
/* 43 0 */ 1.000000e+00,
/* 43 1 */ 1.000000e+00,
/* 43 2 */ 1.000000e+00,
/* 43 3 */ 1.000000e+00,
/* 43 4 */ 1.000000e+00,
/* 43 5 */ 1.000000e+00,
/* 43 6 */ 1.000000e+00,
/* 43 7 */ 1.000000e+00,
/* 43 8 */ 1.000000e+00,
/* 43 9 */ 1.000000e+00,
/* 43 10 */ 1.000000e+00,
/* 43 11 */ 1.000000e+00,
/* 43 12 */ 1.000000e+00,
/* 43 13 */ 1.000000e+00,
/* 43 14 */ 1.000000e+00,
/* 43 15 */ 1.000000e+00,
/* 43 16 */ 9.999873e-01,
/* 43 17 */ 9.989127e-01,
/* 43 18 */ 9.693127e-01,
/* 43 19 */ 7.987545e-01,
/* 43 20 */ 4.900527e-01,
/* 43 21 */ 2.294218e-01,
/* 43 22 */ 8.803091e-02,
/* 43 23 */ 2.904545e-02,
/* 43 24 */ 8.496364e-03,
/* 43 25 */ 2.352727e-03,
/* 43 26 */ 5.927273e-04,
/* 43 27 */ 1.581818e-04,
/* 43 28 */ 3.454545e-05,
/* 43 29 */ 1.107221e-05,
/* 43 30 */ 1.691782e-06,
/* 43 31 */ 2.326039e-07,
/* 43 32 */ 2.863275e-08,
/* 43 33 */ 3.136358e-09,
/* 43 34 */ 3.034254e-10,
/* 43 35 */ 2.568689e-11,
/* 43 36 */ 1.880737e-12,
/* 43 37 */ 1.173182e-13,
/* 43 38 */ 6.111650e-15,
/* 43 39 */ 2.586715e-16,
/* 43 40 */ 8.544185e-18,
/* 43 41 */ 2.066084e-19,
/* 43 42 */ 3.252888e-21,
/* 43 43 */ 2.502221e-23,
/* 44 0 */ 1.000000e+00,
/* 44 1 */ 1.000000e+00,
/* 44 2 */ 1.000000e+00,
/* 44 3 */ 1.000000e+00,
/* 44 4 */ 1.000000e+00,
/* 44 5 */ 1.000000e+00,
/* 44 6 */ 1.000000e+00,
/* 44 7 */ 1.000000e+00,
/* 44 8 */ 1.000000e+00,
/* 44 9 */ 1.000000e+00,
/* 44 10 */ 1.000000e+00,
/* 44 11 */ 1.000000e+00,
/* 44 12 */ 1.000000e+00,
/* 44 13 */ 1.000000e+00,
/* 44 14 */ 1.000000e+00,
/* 44 15 */ 1.000000e+00,
/* 44 16 */ 9.999945e-01,
/* 44 17 */ 9.997709e-01,
/* 44 18 */ 9.887491e-01,
/* 44 19 */ 8.835436e-01,
/* 44 20 */ 6.091655e-01,
/* 44 21 */ 3.144418e-01,
/* 44 22 */ 1.304509e-01,
/* 44 23 */ 4.616182e-02,
/* 44 24 */ 1.412727e-02,
/* 44 25 */ 4.100000e-03,
/* 44 26 */ 1.101818e-03,
/* 44 27 */ 2.872727e-04,
/* 44 28 */ 6.545455e-05,
/* 44 29 */ 2.580812e-05,
/* 44 30 */ 4.222470e-06,
/* 44 31 */ 6.248615e-07,
/* 44 32 */ 8.328601e-08,
/* 44 33 */ 9.947662e-09,
/* 44 34 */ 1.058166e-09,
/* 44 35 */ 9.949435e-11,
/* 44 36 */ 8.192334e-12,
/* 44 37 */ 5.838328e-13,
/* 44 38 */ 3.547233e-14,
/* 44 39 */ 1.801075e-15,
/* 44 40 */ 7.434345e-17,
/* 44 41 */ 2.396322e-18,
/* 44 42 */ 5.657843e-20,
/* 44 43 */ 8.702360e-22,
/* 44 44 */ 6.543128e-24,
/* 45 0 */ 1.000000e+00,
/* 45 1 */ 1.000000e+00,
/* 45 2 */ 1.000000e+00,
/* 45 3 */ 1.000000e+00,
/* 45 4 */ 1.000000e+00,
/* 45 5 */ 1.000000e+00,
/* 45 6 */ 1.000000e+00,
/* 45 7 */ 1.000000e+00,
/* 45 8 */ 1.000000e+00,
/* 45 9 */ 1.000000e+00,
/* 45 10 */ 1.000000e+00,
/* 45 11 */ 1.000000e+00,
/* 45 12 */ 1.000000e+00,
/* 45 13 */ 1.000000e+00,
/* 45 14 */ 1.000000e+00,
/* 45 15 */ 1.000000e+00,
/* 45 16 */ 1.000000e+00,
/* 45 17 */ 9.999564e-01,
/* 45 18 */ 9.966509e-01,
/* 45 19 */ 9.415818e-01,
/* 45 20 */ 7.239727e-01,
/* 45 21 */ 4.167873e-01,
/* 45 22 */ 1.870564e-01,
/* 45 23 */ 7.046545e-02,
/* 45 24 */ 2.312182e-02,
/* 45 25 */ 6.969091e-03,
/* 45 26 */ 1.892727e-03,
/* 45 27 */ 5.000000e-04,
/* 45 28 */ 1.309091e-04,
/* 45 29 */ 2.363636e-05,
/* 45 30 */ 1.005114e-05,
/* 45 31 */ 1.592761e-06,
/* 45 32 */ 2.285070e-07,
/* 45 33 */ 2.955320e-08,
/* 45 34 */ 3.427961e-09,
/* 45 35 */ 3.544035e-10,
/* 45 36 */ 3.241173e-11,
/* 45 37 */ 2.597673e-12,
/* 45 38 */ 1.803171e-13,
/* 45 39 */ 1.067811e-14,
/* 45 40 */ 5.287662e-16,
/* 45 41 */ 2.129909e-17,
/* 45 42 */ 6.703430e-19,
/* 45 43 */ 1.546225e-20,
/* 45 44 */ 2.324636e-22,
/* 45 45 */ 1.709291e-24,
/* 46 0 */ 1.000000e+00,
/* 46 1 */ 1.000000e+00,
/* 46 2 */ 1.000000e+00,
/* 46 3 */ 1.000000e+00,
/* 46 4 */ 1.000000e+00,
/* 46 5 */ 1.000000e+00,
/* 46 6 */ 1.000000e+00,
/* 46 7 */ 1.000000e+00,
/* 46 8 */ 1.000000e+00,
/* 46 9 */ 1.000000e+00,
/* 46 10 */ 1.000000e+00,
/* 46 11 */ 1.000000e+00,
/* 46 12 */ 1.000000e+00,
/* 46 13 */ 1.000000e+00,
/* 46 14 */ 1.000000e+00,
/* 46 15 */ 1.000000e+00,
/* 46 16 */ 1.000000e+00,
/* 46 17 */ 9.999873e-01,
/* 46 18 */ 9.991945e-01,
/* 46 19 */ 9.749400e-01,
/* 46 20 */ 8.239800e-01,
/* 46 21 */ 5.291509e-01,
/* 46 22 */ 2.600491e-01,
/* 46 23 */ 1.046618e-01,
/* 46 24 */ 3.656909e-02,
/* 46 25 */ 1.147636e-02,
/* 46 26 */ 3.390909e-03,
/* 46 27 */ 8.654545e-04,
/* 46 28 */ 2.163636e-04,
/* 46 29 */ 6.363636e-05,
/* 46 30 */ 2.291027e-05,
/* 46 31 */ 3.870297e-06,
/* 46 32 */ 5.946037e-07,
/* 46 33 */ 8.277658e-08,
/* 46 34 */ 1.039699e-08,
/* 46 35 */ 1.172141e-09,
/* 46 36 */ 1.178721e-10,
/* 46 37 */ 1.049294e-11,
/* 46 38 */ 8.191423e-13,
/* 46 39 */ 5.542111e-14,
/* 46 40 */ 3.200859e-15,
/* 46 41 */ 1.546779e-16,
/* 46 42 */ 6.083654e-18,
/* 46 43 */ 1.870577e-19,
/* 46 44 */ 4.217467e-21,
/* 46 45 */ 6.200846e-23,
/* 46 46 */ 4.461040e-25,
/* 47 0 */ 1.000000e+00,
/* 47 1 */ 1.000000e+00,
/* 47 2 */ 1.000000e+00,
/* 47 3 */ 1.000000e+00,
/* 47 4 */ 1.000000e+00,
/* 47 5 */ 1.000000e+00,
/* 47 6 */ 1.000000e+00,
/* 47 7 */ 1.000000e+00,
/* 47 8 */ 1.000000e+00,
/* 47 9 */ 1.000000e+00,
/* 47 10 */ 1.000000e+00,
/* 47 11 */ 1.000000e+00,
/* 47 12 */ 1.000000e+00,
/* 47 13 */ 1.000000e+00,
/* 47 14 */ 1.000000e+00,
/* 47 15 */ 1.000000e+00,
/* 47 16 */ 1.000000e+00,
/* 47 17 */ 1.000000e+00,
/* 47 18 */ 9.998400e-01,
/* 47 19 */ 9.908709e-01,
/* 47 20 */ 9.002327e-01,
/* 47 21 */ 6.445527e-01,
/* 47 22 */ 3.496745e-01,
/* 47 23 */ 1.514055e-01,
/* 47 24 */ 5.606727e-02,
/* 47 25 */ 1.855091e-02,
/* 47 26 */ 5.649091e-03,
/* 47 27 */ 1.465455e-03,
/* 47 28 */ 4.400000e-04,
/* 47 29 */ 1.018182e-04,
/* 47 30 */ 2.181818e-05,
/* 47 31 */ 9.001442e-06,
/* 47 32 */ 1.474317e-06,
/* 47 33 */ 2.197961e-07,
/* 47 34 */ 2.971721e-08,
/* 47 35 */ 3.627943e-09,
/* 47 36 */ 3.978434e-10,
/* 47 37 */ 3.894349e-11,
/* 47 38 */ 3.376828e-12,
/* 47 39 */ 2.569460e-13,
/* 47 40 */ 1.695502e-14,
/* 47 41 */ 9.556262e-16,
/* 47 42 */ 4.509145e-17,
/* 47 43 */ 1.732648e-18,
/* 47 44 */ 5.207469e-20,
/* 47 45 */ 1.148217e-21,
/* 47 46 */ 1.651776e-23,
/* 47 47 */ 1.163223e-25,
/* 48 0 */ 1.000000e+00,
/* 48 1 */ 1.000000e+00,
/* 48 2 */ 1.000000e+00,
/* 48 3 */ 1.000000e+00,
/* 48 4 */ 1.000000e+00,
/* 48 5 */ 1.000000e+00,
/* 48 6 */ 1.000000e+00,
/* 48 7 */ 1.000000e+00,
/* 48 8 */ 1.000000e+00,
/* 48 9 */ 1.000000e+00,
/* 48 10 */ 1.000000e+00,
/* 48 11 */ 1.000000e+00,
/* 48 12 */ 1.000000e+00,
/* 48 13 */ 1.000000e+00,
/* 48 14 */ 1.000000e+00,
/* 48 15 */ 1.000000e+00,
/* 48 16 */ 1.000000e+00,
/* 48 17 */ 1.000000e+00,
/* 48 18 */ 9.999691e-01,
/* 48 19 */ 9.972855e-01,
/* 48 20 */ 9.503600e-01,
/* 48 21 */ 7.527745e-01,
/* 48 22 */ 4.519164e-01,
/* 48 23 */ 2.128200e-01,
/* 48 24 */ 8.375636e-02,
/* 48 25 */ 2.908182e-02,
/* 48 26 */ 9.198182e-03,
/* 48 27 */ 2.627273e-03,
/* 48 28 */ 7.218182e-04,
/* 48 29 */ 1.927273e-04,
/* 48 30 */ 4.545455e-05,
/* 48 31 */ 2.010826e-05,
/* 48 32 */ 3.497392e-06,
/* 48 33 */ 5.558840e-07,
/* 48 34 */ 8.048867e-08,
/* 48 35 */ 1.057759e-08,
/* 48 36 */ 1.256115e-09,
/* 48 37 */ 1.340855e-10,
/* 48 38 */ 1.278501e-11,
/* 48 39 */ 1.080571e-12,
/* 48 40 */ 8.019253e-14,
/* 48 41 */ 5.164104e-15,
/* 48 42 */ 2.842071e-16,
/* 48 43 */ 1.310165e-17,
/* 48 44 */ 4.920988e-19,
/* 48 45 */ 1.446419e-20,
/* 48 46 */ 3.120494e-22,
/* 48 47 */ 4.394208e-24,
/* 48 48 */ 3.030488e-26,
/* 49 0 */ 1.000000e+00,
/* 49 1 */ 1.000000e+00,
/* 49 2 */ 1.000000e+00,
/* 49 3 */ 1.000000e+00,
/* 49 4 */ 1.000000e+00,
/* 49 5 */ 1.000000e+00,
/* 49 6 */ 1.000000e+00,
/* 49 7 */ 1.000000e+00,
/* 49 8 */ 1.000000e+00,
/* 49 9 */ 1.000000e+00,
/* 49 10 */ 1.000000e+00,
/* 49 11 */ 1.000000e+00,
/* 49 12 */ 1.000000e+00,
/* 49 13 */ 1.000000e+00,
/* 49 14 */ 1.000000e+00,
/* 49 15 */ 1.000000e+00,
/* 49 16 */ 1.000000e+00,
/* 49 17 */ 1.000000e+00,
/* 49 18 */ 9.999964e-01,
/* 49 19 */ 9.993364e-01,
/* 49 20 */ 9.790891e-01,
/* 49 21 */ 8.448345e-01,
/* 49 22 */ 5.628055e-01,
/* 49 23 */ 2.895964e-01,
/* 49 24 */ 1.218327e-01,
/* 49 25 */ 4.456364e-02,
/* 49 26 */ 1.467455e-02,
/* 49 27 */ 4.443636e-03,
/* 49 28 */ 1.227273e-03,
/* 49 29 */ 3.490909e-04,
/* 49 30 */ 9.090909e-05,
/* 49 31 */ 4.327777e-05,
/* 49 32 */ 7.965546e-06,
/* 49 33 */ 1.344503e-06,
/* 49 34 */ 2.075567e-07,
/* 49 35 */ 2.921216e-08,
/* 49 36 */ 3.734365e-09,
/* 49 37 */ 4.316877e-10,
/* 49 38 */ 4.488768e-11,
/* 49 39 */ 4.171887e-12,
/* 49 40 */ 3.439059e-13,
/* 49 41 */ 2.490755e-14,
/* 49 42 */ 1.566203e-15,
/* 49 43 */ 8.421283e-17,
/* 49 44 */ 3.794760e-18,
/* 49 45 */ 1.393928e-19,
/* 49 46 */ 4.008833e-21,
/* 49 47 */ 8.466055e-23,
/* 49 48 */ 1.167514e-24,
/* 49 49 */ 7.888609e-27,
/* 50 0 */ 1.000000e+00,
/* 50 1 */ 1.000000e+00,
/* 50 2 */ 1.000000e+00,
/* 50 3 */ 1.000000e+00,
/* 50 4 */ 1.000000e+00,
/* 50 5 */ 1.000000e+00,
/* 50 6 */ 1.000000e+00,
/* 50 7 */ 1.000000e+00,
/* 50 8 */ 1.000000e+00,
/* 50 9 */ 1.000000e+00,
/* 50 10 */ 1.000000e+00,
/* 50 11 */ 1.000000e+00,
/* 50 12 */ 1.000000e+00,
/* 50 13 */ 1.000000e+00,
/* 50 14 */ 1.000000e+00,
/* 50 15 */ 1.000000e+00,
/* 50 16 */ 1.000000e+00,
/* 50 17 */ 1.000000e+00,
/* 50 18 */ 1.000000e+00,
/* 50 19 */ 9.998582e-01,
/* 50 20 */ 9.925655e-01,
/* 50 21 */ 9.130836e-01,
/* 50 22 */ 6.745400e-01,
/* 50 23 */ 3.807000e-01,
/* 50 24 */ 1.719945e-01,
/* 50 25 */ 6.671273e-02,
/* 50 26 */ 2.311818e-02,
/* 50 27 */ 7.265455e-03,
/* 50 28 */ 2.103636e-03,
/* 50 29 */ 5.945455e-04,
/* 50 30 */ 1.854545e-04,
/* 50 31 */ 4.363636e-05,
/* 50 32 */ 1.747206e-05,
/* 50 33 */ 3.120954e-06,
/* 50 34 */ 5.116619e-07,
/* 50 35 */ 7.677976e-08,
/* 50 36 */ 1.051201e-08,
/* 50 37 */ 1.308154e-09,
/* 50 38 */ 1.473078e-10,
/* 50 39 */ 1.493061e-11,
/* 50 40 */ 1.353458e-12,
/* 50 41 */ 1.088853e-13,
/* 50 42 */ 7.700562e-15,
/* 50 43 */ 4.730807e-16,
/* 50 44 */ 2.486481e-17,
/* 50 45 */ 1.095785e-18,
/* 50 46 */ 3.938416e-20,
/* 50 47 */ 1.108758e-21,
/* 50 48 */ 2.293122e-23,
/* 50 49 */ 3.098259e-25,
/* 50 50 */ 2.051827e-27,
/* 51 0 */ 1.000000e+00,
/* 51 1 */ 1.000000e+00,
/* 51 2 */ 1.000000e+00,
/* 51 3 */ 1.000000e+00,
/* 51 4 */ 1.000000e+00,
/* 51 5 */ 1.000000e+00,
/* 51 6 */ 1.000000e+00,
/* 51 7 */ 1.000000e+00,
/* 51 8 */ 1.000000e+00,
/* 51 9 */ 1.000000e+00,
/* 51 10 */ 1.000000e+00,
/* 51 11 */ 1.000000e+00,
/* 51 12 */ 1.000000e+00,
/* 51 13 */ 1.000000e+00,
/* 51 14 */ 1.000000e+00,
/* 51 15 */ 1.000000e+00,
/* 51 16 */ 1.000000e+00,
/* 51 17 */ 1.000000e+00,
/* 51 18 */ 1.000000e+00,
/* 51 19 */ 9.999818e-01,
/* 51 20 */ 9.977582e-01,
/* 51 21 */ 9.574091e-01,
/* 51 22 */ 7.771127e-01,
/* 51 23 */ 4.843073e-01,
/* 51 24 */ 2.370891e-01,
/* 51 25 */ 9.729818e-02,
/* 51 26 */ 3.544000e-02,
/* 51 27 */ 1.151636e-02,
/* 51 28 */ 3.529091e-03,
/* 51 29 */ 9.763636e-04,
/* 51 30 */ 2.963636e-04,
/* 51 31 */ 8.727273e-05,
/* 51 32 */ 3.700954e-05,
/* 51 33 */ 6.974399e-06,
/* 51 34 */ 1.210079e-06,
/* 51 35 */ 1.928461e-07,
/* 51 36 */ 2.815128e-08,
/* 51 37 */ 3.752039e-09,
/* 51 38 */ 4.548453e-10,
/* 51 39 */ 4.992671e-11,
/* 51 40 */ 4.935757e-12,
/* 51 41 */ 4.366615e-13,
/* 51 42 */ 3.430342e-14,
/* 51 43 */ 2.370237e-15,
/* 51 44 */ 1.423408e-16,
/* 51 45 */ 7.316749e-18,
/* 51 46 */ 3.155025e-19,
/* 51 47 */ 1.110044e-20,
/* 51 48 */ 3.060458e-22,
/* 51 49 */ 6.201397e-24,
/* 51 50 */ 8.212358e-26,
/* 51 51 */ 5.332700e-28,
/* 52 0 */ 1.000000e+00,
/* 52 1 */ 1.000000e+00,
/* 52 2 */ 1.000000e+00,
/* 52 3 */ 1.000000e+00,
/* 52 4 */ 1.000000e+00,
/* 52 5 */ 1.000000e+00,
/* 52 6 */ 1.000000e+00,
/* 52 7 */ 1.000000e+00,
/* 52 8 */ 1.000000e+00,
/* 52 9 */ 1.000000e+00,
/* 52 10 */ 1.000000e+00,
/* 52 11 */ 1.000000e+00,
/* 52 12 */ 1.000000e+00,
/* 52 13 */ 1.000000e+00,
/* 52 14 */ 1.000000e+00,
/* 52 15 */ 1.000000e+00,
/* 52 16 */ 1.000000e+00,
/* 52 17 */ 1.000000e+00,
/* 52 18 */ 1.000000e+00,
/* 52 19 */ 9.999927e-01,
/* 52 20 */ 9.994291e-01,
/* 52 21 */ 9.819764e-01,
/* 52 22 */ 8.613145e-01,
/* 52 23 */ 5.942745e-01,
/* 52 24 */ 3.165400e-01,
/* 52 25 */ 1.389745e-01,
/* 52 26 */ 5.301636e-02,
/* 52 27 */ 1.834909e-02,
/* 52 28 */ 5.754545e-03,
/* 52 29 */ 1.683636e-03,
/* 52 30 */ 5.000000e-04,
/* 52 31 */ 1.636364e-04,
/* 52 32 */ 2.909091e-05,
/* 52 33 */ 1.504559e-05,
/* 52 34 */ 2.754107e-06,
/* 52 35 */ 4.645180e-07,
/* 52 36 */ 7.201697e-08,
/* 52 37 */ 1.023441e-08,
/* 52 38 */ 1.328815e-09,
/* 52 39 */ 1.570260e-10,
/* 52 40 */ 1.681192e-11,
/* 52 41 */ 1.622068e-12,
/* 52 42 */ 1.401310e-13,
/* 52 43 */ 1.075558e-14,
/* 52 44 */ 7.264703e-16,
/* 52 45 */ 4.266767e-17,
/* 52 46 */ 2.146032e-18,
/* 52 47 */ 9.058708e-20,
/* 52 48 */ 3.121320e-21,
/* 52 49 */ 8.431414e-23,
/* 52 50 */ 1.674536e-24,
/* 52 51 */ 2.174362e-26,
/* 52 52 */ 1.384944e-28,
/* 53 0 */ 1.000000e+00,
/* 53 1 */ 1.000000e+00,
/* 53 2 */ 1.000000e+00,
/* 53 3 */ 1.000000e+00,
/* 53 4 */ 1.000000e+00,
/* 53 5 */ 1.000000e+00,
/* 53 6 */ 1.000000e+00,
/* 53 7 */ 1.000000e+00,
/* 53 8 */ 1.000000e+00,
/* 53 9 */ 1.000000e+00,
/* 53 10 */ 1.000000e+00,
/* 53 11 */ 1.000000e+00,
/* 53 12 */ 1.000000e+00,
/* 53 13 */ 1.000000e+00,
/* 53 14 */ 1.000000e+00,
/* 53 15 */ 1.000000e+00,
/* 53 16 */ 1.000000e+00,
/* 53 17 */ 1.000000e+00,
/* 53 18 */ 1.000000e+00,
/* 53 19 */ 9.999982e-01,
/* 53 20 */ 9.998927e-01,
/* 53 21 */ 9.935582e-01,
/* 53 22 */ 9.235200e-01,
/* 53 23 */ 7.005618e-01,
/* 53 24 */ 4.099745e-01,
/* 53 25 */ 1.929582e-01,
/* 53 26 */ 7.798000e-02,
/* 53 27 */ 2.814909e-02,
/* 53 28 */ 9.010909e-03,
/* 53 29 */ 2.787273e-03,
/* 53 30 */ 8.090909e-04,
/* 53 31 */ 2.509091e-04,
/* 53 32 */ 6.363636e-05,
/* 53 33 */ 3.140881e-05,
/* 53 34 */ 6.048937e-06,
/* 53 35 */ 1.076413e-06,
/* 53 36 */ 1.766232e-07,
/* 53 37 */ 2.665825e-08,
/* 53 38 */ 3.690638e-09,
/* 53 39 */ 4.671135e-10,
/* 53 40 */ 5.384108e-11,
/* 53 41 */ 5.625972e-12,
/* 53 42 */ 5.300656e-13,
/* 53 43 */ 4.474118e-14,
/* 53 44 */ 3.356926e-15,
/* 53 45 */ 2.217554e-16,
/* 53 46 */ 1.274407e-17,
/* 53 47 */ 6.274730e-19,
/* 53 48 */ 2.593959e-20,
/* 53 49 */ 8.756985e-22,
/* 53 50 */ 2.318520e-23,
/* 53 51 */ 4.515094e-25,
/* 53 52 */ 5.750796e-27,
/* 53 53 */ 3.594247e-29,
/* 54 0 */ 1.000000e+00,
/* 54 1 */ 1.000000e+00,
/* 54 2 */ 1.000000e+00,
/* 54 3 */ 1.000000e+00,
/* 54 4 */ 1.000000e+00,
/* 54 5 */ 1.000000e+00,
/* 54 6 */ 1.000000e+00,
/* 54 7 */ 1.000000e+00,
/* 54 8 */ 1.000000e+00,
/* 54 9 */ 1.000000e+00,
/* 54 10 */ 1.000000e+00,
/* 54 11 */ 1.000000e+00,
/* 54 12 */ 1.000000e+00,
/* 54 13 */ 1.000000e+00,
/* 54 14 */ 1.000000e+00,
/* 54 15 */ 1.000000e+00,
/* 54 16 */ 1.000000e+00,
/* 54 17 */ 1.000000e+00,
/* 54 18 */ 1.000000e+00,
/* 54 19 */ 1.000000e+00,
/* 54 20 */ 9.999673e-01,
/* 54 21 */ 9.980673e-01,
/* 54 22 */ 9.630091e-01,
/* 54 23 */ 7.965091e-01,
/* 54 24 */ 5.125364e-01,
/* 54 25 */ 2.606636e-01,
/* 54 26 */ 1.116873e-01,
/* 54 27 */ 4.187091e-02,
/* 54 28 */ 1.438727e-02,
/* 54 29 */ 4.538182e-03,
/* 54 30 */ 1.352727e-03,
/* 54 31 */ 4.254545e-04,
/* 54 32 */ 1.200000e-04,
/* 54 33 */ 3.090909e-05,
/* 54 34 */ 1.285200e-05,
/* 54 35 */ 2.406249e-06,
/* 54 36 */ 4.165814e-07,
/* 54 37 */ 6.654741e-08,
/* 54 38 */ 9.785129e-09,
/* 54 39 */ 1.320579e-09,
/* 54 40 */ 1.630338e-10,
/* 54 41 */ 1.834062e-11,
/* 54 42 */ 1.871477e-12,
/* 54 43 */ 1.722800e-13,
/* 54 44 */ 1.421521e-14,
/* 54 45 */ 1.043135e-15,
/* 54 46 */ 6.742650e-17,
/* 54 47 */ 3.793308e-18,
/* 54 48 */ 1.829139e-19,
/* 54 49 */ 7.408627e-21,
/* 54 50 */ 2.451469e-22,
/* 54 51 */ 6.364255e-24,
/* 54 52 */ 1.215710e-25,
/* 54 53 */ 1.519405e-27,
/* 54 54 */ 9.321501e-30,
/* 55 0 */ 1.000000e+00,
/* 55 1 */ 1.000000e+00,
/* 55 2 */ 1.000000e+00,
/* 55 3 */ 1.000000e+00,
/* 55 4 */ 1.000000e+00,
/* 55 5 */ 1.000000e+00,
/* 55 6 */ 1.000000e+00,
/* 55 7 */ 1.000000e+00,
/* 55 8 */ 1.000000e+00,
/* 55 9 */ 1.000000e+00,
/* 55 10 */ 1.000000e+00,
/* 55 11 */ 1.000000e+00,
/* 55 12 */ 1.000000e+00,
/* 55 13 */ 1.000000e+00,
/* 55 14 */ 1.000000e+00,
/* 55 15 */ 1.000000e+00,
/* 55 16 */ 1.000000e+00,
/* 55 17 */ 1.000000e+00,
/* 55 18 */ 1.000000e+00,
/* 55 19 */ 1.000000e+00,
/* 55 20 */ 9.999909e-01,
/* 55 21 */ 9.995073e-01,
/* 55 22 */ 9.845073e-01,
/* 55 23 */ 8.751073e-01,
/* 55 24 */ 6.197382e-01,
/* 55 25 */ 3.424109e-01,
/* 55 26 */ 1.563109e-01,
/* 55 27 */ 6.148000e-02,
/* 55 28 */ 2.202182e-02,
/* 55 29 */ 7.229091e-03,
/* 55 30 */ 2.185455e-03,
/* 55 31 */ 6.818182e-04,
/* 55 32 */ 2.054545e-04,
/* 55 33 */ 5.818182e-05,
/* 55 34 */ 2.647316e-05,
/* 55 35 */ 5.201807e-06,
/* 55 36 */ 9.475367e-07,
/* 55 37 */ 1.597089e-07,
/* 55 38 */ 2.485547e-08,
/* 55 39 */ 3.562824e-09,
/* 55 40 */ 4.690213e-10,
/* 55 41 */ 5.651425e-11,
/* 55 42 */ 6.208515e-12,
/* 55 43 */ 6.189887e-13,
/* 55 44 */ 5.570305e-14,
/* 55 45 */ 4.495265e-15,
/* 55 46 */ 3.227786e-16,
/* 55 47 */ 2.042454e-17,
/* 55 48 */ 1.125344e-18,
/* 55 49 */ 5.316680e-20,
/* 55 50 */ 2.110727e-21,
/* 55 51 */ 6.848393e-23,
/* 55 52 */ 1.743970e-24,
/* 55 53 */ 3.268936e-26,
/* 55 54 */ 4.010372e-28,
/* 55 55 */ 2.415887e-30,
/* 56 0 */ 1.000000e+00,
/* 56 1 */ 1.000000e+00,
/* 56 2 */ 1.000000e+00,
/* 56 3 */ 1.000000e+00,
/* 56 4 */ 1.000000e+00,
/* 56 5 */ 1.000000e+00,
/* 56 6 */ 1.000000e+00,
/* 56 7 */ 1.000000e+00,
/* 56 8 */ 1.000000e+00,
/* 56 9 */ 1.000000e+00,
/* 56 10 */ 1.000000e+00,
/* 56 11 */ 1.000000e+00,
/* 56 12 */ 1.000000e+00,
/* 56 13 */ 1.000000e+00,
/* 56 14 */ 1.000000e+00,
/* 56 15 */ 1.000000e+00,
/* 56 16 */ 1.000000e+00,
/* 56 17 */ 1.000000e+00,
/* 56 18 */ 1.000000e+00,
/* 56 19 */ 1.000000e+00,
/* 56 20 */ 9.999982e-01,
/* 56 21 */ 9.998964e-01,
/* 56 22 */ 9.944836e-01,
/* 56 23 */ 9.311891e-01,
/* 56 24 */ 7.227964e-01,
/* 56 25 */ 4.365145e-01,
/* 56 26 */ 2.129782e-01,
/* 56 27 */ 8.882182e-02,
/* 56 28 */ 3.311455e-02,
/* 56 29 */ 1.130182e-02,
/* 56 30 */ 3.514545e-03,
/* 56 31 */ 1.089091e-03,
/* 56 32 */ 3.145455e-04,
/* 56 33 */ 9.636364e-05,
/* 56 34 */ 2.545455e-05,
/* 56 35 */ 1.089870e-05,
/* 56 36 */ 2.083571e-06,
/* 56 37 */ 3.695176e-07,
/* 56 38 */ 6.067924e-08,
/* 56 39 */ 9.206175e-09,
/* 56 40 */ 1.287242e-09,
/* 56 41 */ 1.653934e-10,
/* 56 42 */ 1.946183e-11,
/* 56 43 */ 2.089027e-12,
/* 56 44 */ 2.036059e-13,
/* 56 45 */ 1.792048e-14,
/* 56 46 */ 1.415118e-15,
/* 56 47 */ 9.947271e-17,
/* 56 48 */ 6.164546e-18,
/* 56 49 */ 3.327854e-19,
/* 56 50 */ 1.541073e-20,
/* 56 51 */ 5.999095e-22,
/* 56 52 */ 1.909302e-23,
/* 56 53 */ 4.771033e-25,
/* 56 54 */ 8.778431e-27,
/* 56 55 */ 1.057492e-28,
/* 56 56 */ 6.257346e-31,
/* 57 0 */ 1.000000e+00,
/* 57 1 */ 1.000000e+00,
/* 57 2 */ 1.000000e+00,
/* 57 3 */ 1.000000e+00,
/* 57 4 */ 1.000000e+00,
/* 57 5 */ 1.000000e+00,
/* 57 6 */ 1.000000e+00,
/* 57 7 */ 1.000000e+00,
/* 57 8 */ 1.000000e+00,
/* 57 9 */ 1.000000e+00,
/* 57 10 */ 1.000000e+00,
/* 57 11 */ 1.000000e+00,
/* 57 12 */ 1.000000e+00,
/* 57 13 */ 1.000000e+00,
/* 57 14 */ 1.000000e+00,
/* 57 15 */ 1.000000e+00,
/* 57 16 */ 1.000000e+00,
/* 57 17 */ 1.000000e+00,
/* 57 18 */ 1.000000e+00,
/* 57 19 */ 1.000000e+00,
/* 57 20 */ 1.000000e+00,
/* 57 21 */ 9.999691e-01,
/* 57 22 */ 9.982818e-01,
/* 57 23 */ 9.670418e-01,
/* 57 24 */ 8.133236e-01,
/* 57 25 */ 5.386000e-01,
/* 57 26 */ 2.829636e-01,
/* 57 27 */ 1.253164e-01,
/* 57 28 */ 4.860545e-02,
/* 57 29 */ 1.748545e-02,
/* 57 30 */ 5.656364e-03,
/* 57 31 */ 1.780000e-03,
/* 57 32 */ 5.363636e-04,
/* 57 33 */ 1.690909e-04,
/* 57 34 */ 4.727273e-05,
/* 57 35 */ 2.217481e-05,
/* 57 36 */ 4.439106e-06,
/* 57 37 */ 8.262776e-07,
/* 57 38 */ 1.427695e-07,
/* 57 39 */ 2.285578e-08,
/* 57 40 */ 3.382612e-09,
/* 57 41 */ 4.616369e-10,
/* 57 42 */ 5.792491e-11,
/* 57 43 */ 6.659900e-12,
/* 57 44 */ 6.988516e-13,
/* 57 45 */ 6.661924e-14,
/* 57 46 */ 5.737602e-15,
/* 57 47 */ 4.435469e-16,
/* 57 48 */ 3.053546e-17,
/* 57 49 */ 1.854109e-18,
/* 57 50 */ 9.810829e-20,
/* 57 51 */ 4.454908e-21,
/* 57 52 */ 1.701125e-22,
/* 57 53 */ 5.312699e-24,
/* 57 54 */ 1.303145e-25,
/* 57 55 */ 2.354406e-27,
/* 57 56 */ 2.785896e-29,
/* 57 57 */ 1.619707e-31,
/* 58 0 */ 1.000000e+00,
/* 58 1 */ 1.000000e+00,
/* 58 2 */ 1.000000e+00,
/* 58 3 */ 1.000000e+00,
/* 58 4 */ 1.000000e+00,
/* 58 5 */ 1.000000e+00,
/* 58 6 */ 1.000000e+00,
/* 58 7 */ 1.000000e+00,
/* 58 8 */ 1.000000e+00,
/* 58 9 */ 1.000000e+00,
/* 58 10 */ 1.000000e+00,
/* 58 11 */ 1.000000e+00,
/* 58 12 */ 1.000000e+00,
/* 58 13 */ 1.000000e+00,
/* 58 14 */ 1.000000e+00,
/* 58 15 */ 1.000000e+00,
/* 58 16 */ 1.000000e+00,
/* 58 17 */ 1.000000e+00,
/* 58 18 */ 1.000000e+00,
/* 58 19 */ 1.000000e+00,
/* 58 20 */ 1.000000e+00,
/* 58 21 */ 9.999891e-01,
/* 58 22 */ 9.996018e-01,
/* 58 23 */ 9.863200e-01,
/* 58 24 */ 8.862327e-01,
/* 58 25 */ 6.426800e-01,
/* 58 26 */ 3.667018e-01,
/* 58 27 */ 1.722927e-01,
/* 58 28 */ 7.062909e-02,
/* 58 29 */ 2.618909e-02,
/* 58 30 */ 8.863636e-03,
/* 58 31 */ 2.780000e-03,
/* 58 32 */ 8.654545e-04,
/* 58 33 */ 2.836364e-04,
/* 58 34 */ 8.363636e-05,
/* 58 35 */ 4.389190e-05,
/* 58 36 */ 9.181637e-06,
/* 58 37 */ 1.789636e-06,
/* 58 38 */ 3.245551e-07,
/* 58 39 */ 5.467178e-08,
/* 58 40 */ 8.537870e-09,
/* 58 41 */ 1.233334e-09,
/* 58 42 */ 1.643778e-10,
/* 58 43 */ 2.015353e-11,
/* 58 44 */ 2.265251e-12,
/* 58 45 */ 2.324916e-13,
/* 58 46 */ 2.168693e-14,
/* 58 47 */ 1.828519e-15,
/* 58 48 */ 1.384415e-16,
/* 58 49 */ 9.338316e-18,
/* 58 50 */ 5.557891e-19,
/* 58 51 */ 2.883751e-20,
/* 58 52 */ 1.284484e-21,
/* 58 53 */ 4.813036e-23,
/* 58 54 */ 1.475504e-24,
/* 58 55 */ 3.553893e-26,
/* 58 56 */ 6.306941e-28,
/* 58 57 */ 7.332677e-30,
/* 58 58 */ 4.190101e-32,
/* 59 0 */ 1.000000e+00,
/* 59 1 */ 1.000000e+00,
/* 59 2 */ 1.000000e+00,
/* 59 3 */ 1.000000e+00,
/* 59 4 */ 1.000000e+00,
/* 59 5 */ 1.000000e+00,
/* 59 6 */ 1.000000e+00,
/* 59 7 */ 1.000000e+00,
/* 59 8 */ 1.000000e+00,
/* 59 9 */ 1.000000e+00,
/* 59 10 */ 1.000000e+00,
/* 59 11 */ 1.000000e+00,
/* 59 12 */ 1.000000e+00,
/* 59 13 */ 1.000000e+00,
/* 59 14 */ 1.000000e+00,
/* 59 15 */ 1.000000e+00,
/* 59 16 */ 1.000000e+00,
/* 59 17 */ 1.000000e+00,
/* 59 18 */ 1.000000e+00,
/* 59 19 */ 1.000000e+00,
/* 59 20 */ 1.000000e+00,
/* 59 21 */ 9.999964e-01,
/* 59 22 */ 9.999127e-01,
/* 59 23 */ 9.950327e-01,
/* 59 24 */ 9.379564e-01,
/* 59 25 */ 7.414873e-01,
/* 59 26 */ 4.604600e-01,
/* 59 27 */ 2.318527e-01,
/* 59 28 */ 9.998182e-02,
/* 59 29 */ 3.844182e-02,
/* 59 30 */ 1.356727e-02,
/* 59 31 */ 4.440000e-03,
/* 59 32 */ 1.414545e-03,
/* 59 33 */ 4.527273e-04,
/* 59 34 */ 1.290909e-04,
/* 59 35 */ 3.636364e-05,
/* 59 36 */ 1.846973e-05,
/* 59 37 */ 3.761991e-06,
/* 59 38 */ 7.144417e-07,
/* 59 39 */ 1.263181e-07,
/* 59 40 */ 2.075750e-08,
/* 59 41 */ 3.164058e-09,
/* 59 42 */ 4.463720e-10,
/* 59 43 */ 5.813116e-11,
/* 59 44 */ 6.967641e-12,
/* 59 45 */ 7.660021e-13,
/* 59 46 */ 7.693110e-14,
/* 59 47 */ 7.025349e-15,
/* 59 48 */ 5.801376e-16,
/* 59 49 */ 4.303671e-17,
/* 59 50 */ 2.845480e-18,
/* 59 51 */ 1.660648e-19,
/* 59 52 */ 8.452131e-21,
/* 59 53 */ 3.694305e-22,
/* 59 54 */ 1.358839e-23,
/* 59 55 */ 4.090516e-25,
/* 59 56 */ 9.677654e-27,
/* 59 57 */ 1.687512e-28,
/* 59 58 */ 1.928337e-30,
/* 59 59 */ 1.083336e-32,
/* 60 0 */ 1.000000e+00,
/* 60 1 */ 1.000000e+00,
/* 60 2 */ 1.000000e+00,
/* 60 3 */ 1.000000e+00,
/* 60 4 */ 1.000000e+00,
/* 60 5 */ 1.000000e+00,
/* 60 6 */ 1.000000e+00,
/* 60 7 */ 1.000000e+00,
/* 60 8 */ 1.000000e+00,
/* 60 9 */ 1.000000e+00,
/* 60 10 */ 1.000000e+00,
/* 60 11 */ 1.000000e+00,
/* 60 12 */ 1.000000e+00,
/* 60 13 */ 1.000000e+00,
/* 60 14 */ 1.000000e+00,
/* 60 15 */ 1.000000e+00,
/* 60 16 */ 1.000000e+00,
/* 60 17 */ 1.000000e+00,
/* 60 18 */ 1.000000e+00,
/* 60 19 */ 1.000000e+00,
/* 60 20 */ 1.000000e+00,
/* 60 21 */ 1.000000e+00,
/* 60 22 */ 9.999764e-01,
/* 60 23 */ 9.984418e-01,
/* 60 24 */ 9.702473e-01,
/* 60 25 */ 8.273545e-01,
/* 60 26 */ 5.613109e-01,
/* 60 27 */ 3.040182e-01,
/* 60 28 */ 1.385364e-01,
/* 60 29 */ 5.582545e-02,
/* 60 30 */ 2.043636e-02,
/* 60 31 */ 6.976364e-03,
/* 60 32 */ 2.280000e-03,
/* 60 33 */ 7.400000e-04,
/* 60 34 */ 2.327273e-04,
/* 60 35 */ 7.272727e-05,
/* 60 36 */ 2.363636e-05,
/* 60 37 */ 7.688956e-06,
/* 60 38 */ 1.525950e-06,
/* 60 39 */ 2.825366e-07,
/* 60 40 */ 4.873234e-08,
/* 60 41 */ 7.816599e-09,
/* 60 42 */ 1.163633e-09,
/* 60 43 */ 1.604075e-10,
/* 60 44 */ 2.042263e-11,
/* 60 45 */ 2.394269e-12,
/* 60 46 */ 2.575747e-13,
/* 60 47 */ 2.532532e-14,
/* 60 48 */ 2.265097e-15,
/* 60 49 */ 1.832716e-16,
/* 60 50 */ 1.332664e-17,
/* 60 51 */ 8.640147e-19,
/* 60 52 */ 4.946376e-20,
/* 60 53 */ 2.470440e-21,
/* 60 54 */ 1.059957e-22,
/* 60 55 */ 3.828378e-24,
/* 60 56 */ 1.132023e-25,
/* 60 57 */ 2.631550e-27,
/* 60 58 */ 4.510064e-29,
/* 60 59 */ 5.066858e-31,
/* 60 60 */ 2.799369e-33,
/* 61 0 */ 1.000000e+00,
/* 61 1 */ 1.000000e+00,
/* 61 2 */ 1.000000e+00,
/* 61 3 */ 1.000000e+00,
/* 61 4 */ 1.000000e+00,
/* 61 5 */ 1.000000e+00,
/* 61 6 */ 1.000000e+00,
/* 61 7 */ 1.000000e+00,
/* 61 8 */ 1.000000e+00,
/* 61 9 */ 1.000000e+00,
/* 61 10 */ 1.000000e+00,
/* 61 11 */ 1.000000e+00,
/* 61 12 */ 1.000000e+00,
/* 61 13 */ 1.000000e+00,
/* 61 14 */ 1.000000e+00,
/* 61 15 */ 1.000000e+00,
/* 61 16 */ 1.000000e+00,
/* 61 17 */ 1.000000e+00,
/* 61 18 */ 1.000000e+00,
/* 61 19 */ 1.000000e+00,
/* 61 20 */ 1.000000e+00,
/* 61 21 */ 1.000000e+00,
/* 61 22 */ 9.999945e-01,
/* 61 23 */ 9.995945e-01,
/* 61 24 */ 9.874273e-01,
/* 61 25 */ 8.950982e-01,
/* 61 26 */ 6.628473e-01,
/* 61 27 */ 3.880236e-01,
/* 61 28 */ 1.881018e-01,
/* 61 29 */ 7.946909e-02,
/* 61 30 */ 3.018182e-02,
/* 61 31 */ 1.063455e-02,
/* 61 32 */ 3.509091e-03,
/* 61 33 */ 1.150909e-03,
/* 61 34 */ 3.527273e-04,
/* 61 35 */ 1.309091e-04,
/* 61 36 */ 4.545455e-05,
/* 61 37 */ 1.530465e-05,
/* 61 38 */ 3.168073e-06,
/* 61 39 */ 6.130048e-07,
/* 61 40 */ 1.107264e-07,
/* 61 41 */ 1.864204e-08,
/* 61 42 */ 2.920318e-09,
/* 61 43 */ 4.248067e-10,
/* 61 44 */ 5.725076e-11,
/* 61 45 */ 7.129487e-12,
/* 61 46 */ 8.179200e-13,
/* 61 47 */ 8.614410e-14,
/* 61 48 */ 8.295594e-15,
/* 61 49 */ 7.269902e-16,
/* 61 50 */ 5.765781e-17,
/* 61 51 */ 4.111223e-18,
/* 61 52 */ 2.614679e-19,
/* 61 53 */ 1.468878e-20,
/* 61 54 */ 7.201500e-22,
/* 61 55 */ 3.034106e-23,
/* 61 56 */ 1.076440e-24,
/* 61 57 */ 3.127496e-26,
/* 61 58 */ 7.145780e-28,
/* 61 59 */ 1.204044e-29,
/* 61 60 */ 1.330276e-31,
/* 61 61 */ 7.229760e-34,
/* 62 0 */ 1.000000e+00,
/* 62 1 */ 1.000000e+00,
/* 62 2 */ 1.000000e+00,
/* 62 3 */ 1.000000e+00,
/* 62 4 */ 1.000000e+00,
/* 62 5 */ 1.000000e+00,
/* 62 6 */ 1.000000e+00,
/* 62 7 */ 1.000000e+00,
/* 62 8 */ 1.000000e+00,
/* 62 9 */ 1.000000e+00,
/* 62 10 */ 1.000000e+00,
/* 62 11 */ 1.000000e+00,
/* 62 12 */ 1.000000e+00,
/* 62 13 */ 1.000000e+00,
/* 62 14 */ 1.000000e+00,
/* 62 15 */ 1.000000e+00,
/* 62 16 */ 1.000000e+00,
/* 62 17 */ 1.000000e+00,
/* 62 18 */ 1.000000e+00,
/* 62 19 */ 1.000000e+00,
/* 62 20 */ 1.000000e+00,
/* 62 21 */ 1.000000e+00,
/* 62 22 */ 1.000000e+00,
/* 62 23 */ 9.999055e-01,
/* 62 24 */ 9.954673e-01,
/* 62 25 */ 9.430218e-01,
/* 62 26 */ 7.576345e-01,
/* 62 27 */ 4.823636e-01,
/* 62 28 */ 2.498327e-01,
/* 62 29 */ 1.111527e-01,
/* 62 30 */ 4.388727e-02,
/* 62 31 */ 1.600727e-02,
/* 62 32 */ 5.414545e-03,
/* 62 33 */ 1.745455e-03,
/* 62 34 */ 5.872727e-04,
/* 62 35 */ 1.963636e-04,
/* 62 36 */ 6.000000e-05,
/* 62 37 */ 2.971200e-05,
/* 62 38 */ 6.403902e-06,
/* 62 39 */ 1.292477e-06,
/* 62 40 */ 2.439800e-07,
/* 62 41 */ 4.301795e-08,
/* 62 42 */ 7.073523e-09,
/* 62 43 */ 1.082786e-09,
/* 62 44 */ 1.539895e-10,
/* 62 45 */ 2.029911e-11,
/* 62 46 */ 2.473719e-12,
/* 62 47 */ 2.778383e-13,
/* 62 48 */ 2.866035e-14,
/* 62 49 */ 2.704311e-15,
/* 62 50 */ 2.323072e-16,
/* 62 51 */ 1.806687e-17,
/* 62 52 */ 1.263706e-18,
/* 62 53 */ 7.886742e-20,
/* 62 54 */ 4.349284e-21,
/* 62 55 */ 2.093878e-22,
/* 62 56 */ 8.665508e-24,
/* 62 57 */ 3.020800e-25,
/* 62 58 */ 8.626352e-27,
/* 62 59 */ 1.937777e-28,
/* 62 60 */ 3.211009e-30,
/* 62 61 */ 3.489822e-32,
/* 62 62 */ 1.866215e-34,
/* 63 0 */ 1.000000e+00,
/* 63 1 */ 1.000000e+00,
/* 63 2 */ 1.000000e+00,
/* 63 3 */ 1.000000e+00,
/* 63 4 */ 1.000000e+00,
/* 63 5 */ 1.000000e+00,
/* 63 6 */ 1.000000e+00,
/* 63 7 */ 1.000000e+00,
/* 63 8 */ 1.000000e+00,
/* 63 9 */ 1.000000e+00,
/* 63 10 */ 1.000000e+00,
/* 63 11 */ 1.000000e+00,
/* 63 12 */ 1.000000e+00,
/* 63 13 */ 1.000000e+00,
/* 63 14 */ 1.000000e+00,
/* 63 15 */ 1.000000e+00,
/* 63 16 */ 1.000000e+00,
/* 63 17 */ 1.000000e+00,
/* 63 18 */ 1.000000e+00,
/* 63 19 */ 1.000000e+00,
/* 63 20 */ 1.000000e+00,
/* 63 21 */ 1.000000e+00,
/* 63 22 */ 1.000000e+00,
/* 63 23 */ 9.999782e-01,
/* 63 24 */ 9.985273e-01,
/* 63 25 */ 9.728036e-01,
/* 63 26 */ 8.386218e-01,
/* 63 27 */ 5.818691e-01,
/* 63 28 */ 3.231600e-01,
/* 63 29 */ 1.519018e-01,
/* 63 30 */ 6.306909e-02,
/* 63 31 */ 2.366000e-02,
/* 63 32 */ 8.256364e-03,
/* 63 33 */ 2.745455e-03,
/* 63 34 */ 9.290909e-04,
/* 63 35 */ 2.745455e-04,
/* 63 36 */ 1.036364e-04,
/* 63 37 */ 3.090909e-05,
/* 63 38 */ 1.262229e-05,
/* 63 39 */ 2.652579e-06,
/* 63 40 */ 5.222986e-07,
/* 63 41 */ 9.624253e-08,
/* 63 42 */ 1.657350e-08,
/* 63 43 */ 2.663040e-09,
/* 63 44 */ 3.985459e-10,
/* 63 45 */ 5.544069e-11,
/* 63 46 */ 7.151814e-12,
/* 63 47 */ 8.532648e-13,
/* 63 48 */ 9.386522e-14,
/* 63 49 */ 9.487489e-15,
/* 63 50 */ 8.775163e-16,
/* 63 51 */ 7.391887e-17,
/* 63 52 */ 5.639350e-18,
/* 63 53 */ 3.870787e-19,
/* 63 54 */ 2.371410e-20,
/* 63 55 */ 1.284179e-21,
/* 63 56 */ 6.072903e-23,
/* 63 57 */ 2.469506e-24,
/* 63 58 */ 8.461326e-26,
/* 63 59 */ 2.375578e-27,
/* 63 60 */ 5.247986e-29,
/* 63 61 */ 8.554499e-31,
/* 63 62 */ 9.148167e-33,
/* 63 63 */ 4.814825e-35,
/* 64 0 */ 1.000000e+00,
/* 64 1 */ 1.000000e+00,
/* 64 2 */ 1.000000e+00,
/* 64 3 */ 1.000000e+00,
/* 64 4 */ 1.000000e+00,
/* 64 5 */ 1.000000e+00,
/* 64 6 */ 1.000000e+00,
/* 64 7 */ 1.000000e+00,
/* 64 8 */ 1.000000e+00,
/* 64 9 */ 1.000000e+00,
/* 64 10 */ 1.000000e+00,
/* 64 11 */ 1.000000e+00,
/* 64 12 */ 1.000000e+00,
/* 64 13 */ 1.000000e+00,
/* 64 14 */ 1.000000e+00,
/* 64 15 */ 1.000000e+00,
/* 64 16 */ 1.000000e+00,
/* 64 17 */ 1.000000e+00,
/* 64 18 */ 1.000000e+00,
/* 64 19 */ 1.000000e+00,
/* 64 20 */ 1.000000e+00,
/* 64 21 */ 1.000000e+00,
/* 64 22 */ 1.000000e+00,
/* 64 23 */ 1.000000e+00,
/* 64 24 */ 9.995673e-01,
/* 64 25 */ 9.884709e-01,
/* 64 26 */ 9.025364e-01,
/* 64 27 */ 6.803455e-01,
/* 64 28 */ 4.089236e-01,
/* 64 29 */ 2.032127e-01,
/* 64 30 */ 8.823091e-02,
/* 64 31 */ 3.457636e-02,
/* 64 32 */ 1.244364e-02,
/* 64 33 */ 4.245455e-03,
/* 64 34 */ 1.403636e-03,
/* 64 35 */ 4.454545e-04,
/* 64 36 */ 1.563636e-04,
/* 64 37 */ 4.363636e-05,
/* 64 38 */ 2.429234e-05,
/* 64 39 */ 5.307045e-06,
/* 64 40 */ 1.088091e-06,
/* 64 41 */ 2.091422e-07,
/* 64 42 */ 3.764001e-08,
/* 64 43 */ 6.334051e-09,
/* 64 44 */ 9.950509e-10,
/* 64 45 */ 1.456645e-10,
/* 64 46 */ 1.982948e-11,
/* 64 47 */ 2.504367e-12,
/* 64 48 */ 2.926505e-13,
/* 64 49 */ 3.154507e-14,
/* 64 50 */ 3.125437e-15,
/* 64 51 */ 2.834734e-16,
/* 64 52 */ 2.342444e-17,
/* 64 53 */ 1.753691e-18,
/* 64 54 */ 1.181631e-19,
/* 64 55 */ 7.108705e-21,
/* 64 56 */ 3.781370e-22,
/* 64 57 */ 1.757087e-23,
/* 64 58 */ 7.022788e-25,
/* 64 59 */ 2.365732e-26,
/* 64 60 */ 6.531982e-28,
/* 64 61 */ 1.419496e-29,
/* 64 62 */ 2.276751e-31,
/* 64 63 */ 2.396319e-33,
/* 64 64 */ 1.241616e-35,
/* 65 0 */ 1.000000e+00,
/* 65 1 */ 1.000000e+00,
/* 65 2 */ 1.000000e+00,
/* 65 3 */ 1.000000e+00,
/* 65 4 */ 1.000000e+00,
/* 65 5 */ 1.000000e+00,
/* 65 6 */ 1.000000e+00,
/* 65 7 */ 1.000000e+00,
/* 65 8 */ 1.000000e+00,
/* 65 9 */ 1.000000e+00,
/* 65 10 */ 1.000000e+00,
/* 65 11 */ 1.000000e+00,
/* 65 12 */ 1.000000e+00,
/* 65 13 */ 1.000000e+00,
/* 65 14 */ 1.000000e+00,
/* 65 15 */ 1.000000e+00,
/* 65 16 */ 1.000000e+00,
/* 65 17 */ 1.000000e+00,
/* 65 18 */ 1.000000e+00,
/* 65 19 */ 1.000000e+00,
/* 65 20 */ 1.000000e+00,
/* 65 21 */ 1.000000e+00,
/* 65 22 */ 1.000000e+00,
/* 65 23 */ 1.000000e+00,
/* 65 24 */ 9.999073e-01,
/* 65 25 */ 9.958218e-01,
/* 65 26 */ 9.467673e-01,
/* 65 27 */ 7.717836e-01,
/* 65 28 */ 5.023564e-01,
/* 65 29 */ 2.667618e-01,
/* 65 30 */ 1.216418e-01,
/* 65 31 */ 4.977636e-02,
/* 65 32 */ 1.856727e-02,
/* 65 33 */ 6.527273e-03,
/* 65 34 */ 2.114545e-03,
/* 65 35 */ 7.218182e-04,
/* 65 36 */ 2.127273e-04,
/* 65 37 */ 6.909091e-05,
/* 65 38 */ 4.570693e-05,
/* 65 39 */ 1.036508e-05,
/* 65 40 */ 2.209270e-06,
/* 65 41 */ 4.421772e-07,
/* 65 42 */ 8.301201e-08,
/* 65 43 */ 1.459960e-08,
/* 65 44 */ 2.402039e-09,
/* 65 45 */ 3.691116e-10,
/* 65 46 */ 5.287847e-11,
/* 65 47 */ 7.047590e-12,
/* 65 48 */ 8.717975e-13,
/* 65 49 */ 9.982346e-14,
/* 65 50 */ 1.054755e-14,
/* 65 51 */ 1.024783e-15,
/* 65 52 */ 9.117874e-17,
/* 65 53 */ 7.393733e-18,
/* 65 54 */ 5.433866e-19,
/* 65 55 */ 3.595355e-20,
/* 65 56 */ 2.124675e-21,
/* 65 57 */ 1.110521e-22,
/* 65 58 */ 5.071958e-24,
/* 65 59 */ 1.993065e-25,
/* 65 60 */ 6.602797e-27,
/* 65 61 */ 1.793391e-28,
/* 65 62 */ 3.834823e-30,
/* 65 63 */ 6.053656e-32,
/* 65 64 */ 6.272555e-34,
/* 65 65 */ 3.200283e-36,
/* 66 0 */ 1.000000e+00,
/* 66 1 */ 1.000000e+00,
/* 66 2 */ 1.000000e+00,
/* 66 3 */ 1.000000e+00,
/* 66 4 */ 1.000000e+00,
/* 66 5 */ 1.000000e+00,
/* 66 6 */ 1.000000e+00,
/* 66 7 */ 1.000000e+00,
/* 66 8 */ 1.000000e+00,
/* 66 9 */ 1.000000e+00,
/* 66 10 */ 1.000000e+00,
/* 66 11 */ 1.000000e+00,
/* 66 12 */ 1.000000e+00,
/* 66 13 */ 1.000000e+00,
/* 66 14 */ 1.000000e+00,
/* 66 15 */ 1.000000e+00,
/* 66 16 */ 1.000000e+00,
/* 66 17 */ 1.000000e+00,
/* 66 18 */ 1.000000e+00,
/* 66 19 */ 1.000000e+00,
/* 66 20 */ 1.000000e+00,
/* 66 21 */ 1.000000e+00,
/* 66 22 */ 1.000000e+00,
/* 66 23 */ 1.000000e+00,
/* 66 24 */ 9.999727e-01,
/* 66 25 */ 9.986800e-01,
/* 66 26 */ 9.743327e-01,
/* 66 27 */ 8.483073e-01,
/* 66 28 */ 5.999273e-01,
/* 66 29 */ 3.415018e-01,
/* 66 30 */ 1.643382e-01,
/* 66 31 */ 6.988000e-02,
/* 66 32 */ 2.721636e-02,
/* 66 33 */ 9.720000e-03,
/* 66 34 */ 3.261818e-03,
/* 66 35 */ 1.074545e-03,
/* 66 36 */ 3.327273e-04,
/* 66 37 */ 1.018182e-04,
/* 66 38 */ 2.909091e-05,
/* 66 39 */ 1.978679e-05,
/* 66 40 */ 4.377932e-06,
/* 66 41 */ 9.109396e-07,
/* 66 42 */ 1.780794e-07,
/* 66 43 */ 3.267067e-08,
/* 66 44 */ 5.617875e-09,
/* 66 45 */ 9.041309e-10,
/* 66 46 */ 1.359651e-10,
/* 66 47 */ 1.907033e-11,
/* 66 48 */ 2.489505e-12,
/* 66 49 */ 3.017574e-13,
/* 66 50 */ 3.387003e-14,
/* 66 51 */ 3.509452e-15,
/* 66 52 */ 3.344901e-16,
/* 66 53 */ 2.920528e-17,
/* 66 54 */ 2.324854e-18,
/* 66 55 */ 1.677829e-19,
/* 66 56 */ 1.090499e-20,
/* 66 57 */ 6.332189e-22,
/* 66 58 */ 3.253082e-23,
/* 66 59 */ 1.460748e-24,
/* 66 60 */ 5.645127e-26,
/* 66 61 */ 1.839710e-27,
/* 66 62 */ 4.916764e-29,
/* 66 63 */ 1.034766e-30,
/* 66 64 */ 1.608103e-32,
/* 66 65 */ 1.640753e-34,
/* 66 66 */ 8.244991e-37,
/* 67 0 */ 1.000000e+00,
/* 67 1 */ 1.000000e+00,
/* 67 2 */ 1.000000e+00,
/* 67 3 */ 1.000000e+00,
/* 67 4 */ 1.000000e+00,
/* 67 5 */ 1.000000e+00,
/* 67 6 */ 1.000000e+00,
/* 67 7 */ 1.000000e+00,
/* 67 8 */ 1.000000e+00,
/* 67 9 */ 1.000000e+00,
/* 67 10 */ 1.000000e+00,
/* 67 11 */ 1.000000e+00,
/* 67 12 */ 1.000000e+00,
/* 67 13 */ 1.000000e+00,
/* 67 14 */ 1.000000e+00,
/* 67 15 */ 1.000000e+00,
/* 67 16 */ 1.000000e+00,
/* 67 17 */ 1.000000e+00,
/* 67 18 */ 1.000000e+00,
/* 67 19 */ 1.000000e+00,
/* 67 20 */ 1.000000e+00,
/* 67 21 */ 1.000000e+00,
/* 67 22 */ 1.000000e+00,
/* 67 23 */ 1.000000e+00,
/* 67 24 */ 9.999964e-01,
/* 67 25 */ 9.996564e-01,
/* 67 26 */ 9.892164e-01,
/* 67 27 */ 9.085345e-01,
/* 67 28 */ 6.953600e-01,
/* 67 29 */ 4.264436e-01,
/* 67 30 */ 2.178000e-01,
/* 67 31 */ 9.685636e-02,
/* 67 32 */ 3.918909e-02,
/* 67 33 */ 1.462000e-02,
/* 67 34 */ 5.047273e-03,
/* 67 35 */ 1.730909e-03,
/* 67 36 */ 5.400000e-04,
/* 67 37 */ 1.727273e-04,
/* 67 38 */ 5.454545e-05,
/* 67 39 */ 3.696268e-05,
/* 67 40 */ 8.477655e-06,
/* 67 41 */ 1.831149e-06,
/* 67 42 */ 3.721599e-07,
/* 67 43 */ 7.109862e-08,
/* 67 44 */ 1.275342e-08,
/* 67 45 */ 2.145197e-09,
/* 67 46 */ 3.378709e-10,
/* 67 47 */ 4.974639e-11,
/* 67 48 */ 6.834239e-12,
/* 67 49 */ 8.742175e-13,
/* 67 50 */ 1.038745e-13,
/* 67 51 */ 1.143340e-14,
/* 67 52 */ 1.162160e-15,
/* 67 53 */ 1.087000e-16,
/* 67 54 */ 9.316973e-18,
/* 67 55 */ 7.283141e-19,
/* 67 56 */ 5.163188e-20,
/* 67 57 */ 3.297431e-21,
/* 67 58 */ 1.881974e-22,
/* 67 59 */ 9.505793e-24,
/* 67 60 */ 4.197813e-25,
/* 67 61 */ 1.595852e-26,
/* 67 62 */ 5.117440e-28,
/* 67 63 */ 1.346098e-29,
/* 67 64 */ 2.788948e-31,
/* 67 65 */ 4.267918e-33,
/* 67 66 */ 4.288938e-35,
/* 67 67 */ 2.123237e-37,
/* 68 0 */ 1.000000e+00,
/* 68 1 */ 1.000000e+00,
/* 68 2 */ 1.000000e+00,
/* 68 3 */ 1.000000e+00,
/* 68 4 */ 1.000000e+00,
/* 68 5 */ 1.000000e+00,
/* 68 6 */ 1.000000e+00,
/* 68 7 */ 1.000000e+00,
/* 68 8 */ 1.000000e+00,
/* 68 9 */ 1.000000e+00,
/* 68 10 */ 1.000000e+00,
/* 68 11 */ 1.000000e+00,
/* 68 12 */ 1.000000e+00,
/* 68 13 */ 1.000000e+00,
/* 68 14 */ 1.000000e+00,
/* 68 15 */ 1.000000e+00,
/* 68 16 */ 1.000000e+00,
/* 68 17 */ 1.000000e+00,
/* 68 18 */ 1.000000e+00,
/* 68 19 */ 1.000000e+00,
/* 68 20 */ 1.000000e+00,
/* 68 21 */ 1.000000e+00,
/* 68 22 */ 1.000000e+00,
/* 68 23 */ 1.000000e+00,
/* 68 24 */ 1.000000e+00,
/* 68 25 */ 9.999091e-01,
/* 68 26 */ 9.960218e-01,
/* 68 27 */ 9.500491e-01,
/* 68 28 */ 7.830400e-01,
/* 68 29 */ 5.190255e-01,
/* 68 30 */ 2.823655e-01,
/* 68 31 */ 1.322473e-01,
/* 68 32 */ 5.526364e-02,
/* 68 33 */ 2.137091e-02,
/* 68 34 */ 7.643636e-03,
/* 68 35 */ 2.589091e-03,
/* 68 36 */ 8.781818e-04,
/* 68 37 */ 2.727273e-04,
/* 68 38 */ 9.818182e-05,
/* 68 39 */ 2.181818e-05,
/* 68 40 */ 1.606108e-05,
/* 68 41 */ 3.596260e-06,
/* 68 42 */ 7.587403e-07,
/* 68 43 */ 1.507004e-07,
/* 68 44 */ 2.814974e-08,
/* 68 45 */ 4.939385e-09,
/* 68 46 */ 8.130997e-10,
/* 68 47 */ 1.253855e-10,
/* 68 48 */ 1.808261e-11,
/* 68 49 */ 2.434270e-12,
/* 68 50 */ 3.052438e-13,
/* 68 51 */ 3.556715e-14,
/* 68 52 */ 3.840482e-15,
/* 68 53 */ 3.830887e-16,
/* 68 54 */ 3.517491e-17,
/* 68 55 */ 2.960674e-18,
/* 68 56 */ 2.273444e-19,
/* 68 57 */ 1.583675e-20,
/* 68 58 */ 9.941117e-22,
/* 68 59 */ 5.578389e-23,
/* 68 60 */ 2.771022e-24,
/* 68 61 */ 1.203781e-25,
/* 68 62 */ 4.503013e-27,
/* 68 63 */ 1.421213e-28,
/* 68 64 */ 3.680320e-30,
/* 68 65 */ 7.508525e-32,
/* 68 66 */ 1.131712e-33,
/* 68 67 */ 1.120399e-35,
/* 68 68 */ 5.465360e-38,
/* 69 0 */ 1.000000e+00,
/* 69 1 */ 1.000000e+00,
/* 69 2 */ 1.000000e+00,
/* 69 3 */ 1.000000e+00,
/* 69 4 */ 1.000000e+00,
/* 69 5 */ 1.000000e+00,
/* 69 6 */ 1.000000e+00,
/* 69 7 */ 1.000000e+00,
/* 69 8 */ 1.000000e+00,
/* 69 9 */ 1.000000e+00,
/* 69 10 */ 1.000000e+00,
/* 69 11 */ 1.000000e+00,
/* 69 12 */ 1.000000e+00,
/* 69 13 */ 1.000000e+00,
/* 69 14 */ 1.000000e+00,
/* 69 15 */ 1.000000e+00,
/* 69 16 */ 1.000000e+00,
/* 69 17 */ 1.000000e+00,
/* 69 18 */ 1.000000e+00,
/* 69 19 */ 1.000000e+00,
/* 69 20 */ 1.000000e+00,
/* 69 21 */ 1.000000e+00,
/* 69 22 */ 1.000000e+00,
/* 69 23 */ 1.000000e+00,
/* 69 24 */ 1.000000e+00,
/* 69 25 */ 9.999673e-01,
/* 69 26 */ 9.987545e-01,
/* 69 27 */ 9.754800e-01,
/* 69 28 */ 8.571036e-01,
/* 69 29 */ 6.147436e-01,
/* 69 30 */ 3.579145e-01,
/* 69 31 */ 1.770345e-01,
/* 69 32 */ 7.712364e-02,
/* 69 33 */ 3.093455e-02,
/* 69 34 */ 1.142182e-02,
/* 69 35 */ 4.003636e-03,
/* 69 36 */ 1.376364e-03,
/* 69 37 */ 3.981818e-04,
/* 69 38 */ 1.436364e-04,
/* 69 39 */ 3.818182e-05,
/* 69 40 */ 2.980109e-05,
/* 69 41 */ 6.908438e-06,
/* 69 42 */ 1.510983e-06,
/* 69 43 */ 3.115482e-07,
/* 69 44 */ 6.050374e-08,
/* 69 45 */ 1.105559e-08,
/* 69 46 */ 1.898527e-09,
/* 69 47 */ 3.059943e-10,
/* 69 48 */ 4.621947e-11,
/* 69 49 */ 6.531641e-12,
/* 69 50 */ 8.619517e-13,
/* 69 51 */ 1.059931e-13,
/* 69 52 */ 1.211584e-14,
/* 69 53 */ 1.283857e-15,
/* 69 54 */ 1.257197e-16,
/* 69 55 */ 1.133580e-17,
/* 69 56 */ 9.372644e-19,
/* 69 57 */ 7.071979e-20,
/* 69 58 */ 4.842130e-21,
/* 69 59 */ 2.988432e-22,
/* 69 60 */ 1.649208e-23,
/* 69 61 */ 8.059003e-25,
/* 69 62 */ 3.444902e-26,
/* 69 63 */ 1.268323e-27,
/* 69 64 */ 3.940849e-29,
/* 69 65 */ 1.004900e-30,
/* 69 66 */ 2.019292e-32,
/* 69 67 */ 2.998366e-34,
/* 69 68 */ 2.924961e-36,
/* 69 69 */ 1.406231e-38,
/* 70 0 */ 1.000000e+00,
/* 70 1 */ 1.000000e+00,
/* 70 2 */ 1.000000e+00,
/* 70 3 */ 1.000000e+00,
/* 70 4 */ 1.000000e+00,
/* 70 5 */ 1.000000e+00,
/* 70 6 */ 1.000000e+00,
/* 70 7 */ 1.000000e+00,
/* 70 8 */ 1.000000e+00,
/* 70 9 */ 1.000000e+00,
/* 70 10 */ 1.000000e+00,
/* 70 11 */ 1.000000e+00,
/* 70 12 */ 1.000000e+00,
/* 70 13 */ 1.000000e+00,
/* 70 14 */ 1.000000e+00,
/* 70 15 */ 1.000000e+00,
/* 70 16 */ 1.000000e+00,
/* 70 17 */ 1.000000e+00,
/* 70 18 */ 1.000000e+00,
/* 70 19 */ 1.000000e+00,
/* 70 20 */ 1.000000e+00,
/* 70 21 */ 1.000000e+00,
/* 70 22 */ 1.000000e+00,
/* 70 23 */ 1.000000e+00,
/* 70 24 */ 1.000000e+00,
/* 70 25 */ 9.999945e-01,
/* 70 26 */ 9.996545e-01,
/* 70 27 */ 9.895091e-01,
/* 70 28 */ 9.136618e-01,
/* 70 29 */ 7.081473e-01,
/* 70 30 */ 4.425527e-01,
/* 70 31 */ 2.320400e-01,
/* 70 32 */ 1.058727e-01,
/* 70 33 */ 4.385091e-02,
/* 70 34 */ 1.680182e-02,
/* 70 35 */ 5.967273e-03,
/* 70 36 */ 2.050909e-03,
/* 70 37 */ 6.600000e-04,
/* 70 38 */ 2.145455e-04,
/* 70 39 */ 6.727273e-05,
/* 70 40 */ 2.000000e-05,
/* 70 41 */ 1.299508e-05,
/* 70 42 */ 2.942654e-06,
/* 70 43 */ 6.290003e-07,
/* 70 44 */ 1.268119e-07,
/* 70 45 */ 2.409148e-08,
/* 70 46 */ 4.308299e-09,
/* 70 47 */ 7.243892e-10,
/* 70 48 */ 1.143620e-10,
/* 70 49 */ 1.692706e-11,
/* 70 50 */ 2.344964e-12,
/* 70 51 */ 3.034710e-13,
/* 70 52 */ 3.660913e-14,
/* 70 53 */ 4.106721e-15,
/* 70 54 */ 4.272031e-16,
/* 70 55 */ 4.108083e-17,
/* 70 56 */ 3.638674e-18,
/* 70 57 */ 2.956248e-19,
/* 70 58 */ 2.192480e-20,
/* 70 59 */ 1.475948e-21,
/* 70 60 */ 8.958564e-23,
/* 70 61 */ 4.863479e-24,
/* 70 62 */ 2.338529e-25,
/* 70 63 */ 9.838693e-27,
/* 70 64 */ 3.566119e-28,
/* 70 65 */ 1.091098e-29,
/* 70 66 */ 2.740347e-31,
/* 70 67 */ 5.424843e-33,
/* 70 68 */ 7.937298e-35,
/* 70 69 */ 7.631322e-37,
/* 70 70 */ 3.616740e-39,
/* 71 0 */ 1.000000e+00,
/* 71 1 */ 1.000000e+00,
/* 71 2 */ 1.000000e+00,
/* 71 3 */ 1.000000e+00,
/* 71 4 */ 1.000000e+00,
/* 71 5 */ 1.000000e+00,
/* 71 6 */ 1.000000e+00,
/* 71 7 */ 1.000000e+00,
/* 71 8 */ 1.000000e+00,
/* 71 9 */ 1.000000e+00,
/* 71 10 */ 1.000000e+00,
/* 71 11 */ 1.000000e+00,
/* 71 12 */ 1.000000e+00,
/* 71 13 */ 1.000000e+00,
/* 71 14 */ 1.000000e+00,
/* 71 15 */ 1.000000e+00,
/* 71 16 */ 1.000000e+00,
/* 71 17 */ 1.000000e+00,
/* 71 18 */ 1.000000e+00,
/* 71 19 */ 1.000000e+00,
/* 71 20 */ 1.000000e+00,
/* 71 21 */ 1.000000e+00,
/* 71 22 */ 1.000000e+00,
/* 71 23 */ 1.000000e+00,
/* 71 24 */ 1.000000e+00,
/* 71 25 */ 9.999982e-01,
/* 71 26 */ 9.999164e-01,
/* 71 27 */ 9.961473e-01,
/* 71 28 */ 9.527655e-01,
/* 71 29 */ 7.929055e-01,
/* 71 30 */ 5.340600e-01,
/* 71 31 */ 2.971418e-01,
/* 71 32 */ 1.422764e-01,
/* 71 33 */ 6.150909e-02,
/* 71 34 */ 2.423273e-02,
/* 71 35 */ 8.849091e-03,
/* 71 36 */ 3.105455e-03,
/* 71 37 */ 1.063636e-03,
/* 71 38 */ 3.072727e-04,
/* 71 39 */ 1.236364e-04,
/* 71 40 */ 3.090909e-05,
/* 71 41 */ 2.395975e-05,
/* 71 42 */ 5.610527e-06,
/* 71 43 */ 1.241665e-06,
/* 71 44 */ 2.595177e-07,
/* 71 45 */ 5.118347e-08,
/* 71 46 */ 9.516609e-09,
/* 71 47 */ 1.666332e-09,
/* 71 48 */ 2.744391e-10,
/* 71 49 */ 4.245695e-11,
/* 71 50 */ 6.160422e-12,
/* 71 51 */ 8.369309e-13,
/* 71 52 */ 1.062556e-13,
/* 71 53 */ 1.257932e-14,
/* 71 54 */ 1.385296e-15,
/* 71 55 */ 1.415151e-16,
/* 71 56 */ 1.336797e-17,
/* 71 57 */ 1.163482e-18,
/* 71 58 */ 9.291277e-20,
/* 71 59 */ 6.775049e-21,
/* 71 60 */ 4.485495e-22,
/* 71 61 */ 2.678282e-23,
/* 71 62 */ 1.430726e-24,
/* 71 63 */ 6.771001e-26,
/* 71 64 */ 2.804494e-27,
/* 71 65 */ 1.000974e-28,
/* 71 66 */ 3.016481e-30,
/* 71 67 */ 7.463613e-32,
/* 71 68 */ 1.455901e-33,
/* 71 69 */ 2.099473e-35,
/* 71 70 */ 1.989846e-37,
/* 71 71 */ 9.298344e-40,
/* 72 0 */ 1.000000e+00,
/* 72 1 */ 1.000000e+00,
/* 72 2 */ 1.000000e+00,
/* 72 3 */ 1.000000e+00,
/* 72 4 */ 1.000000e+00,
/* 72 5 */ 1.000000e+00,
/* 72 6 */ 1.000000e+00,
/* 72 7 */ 1.000000e+00,
/* 72 8 */ 1.000000e+00,
/* 72 9 */ 1.000000e+00,
/* 72 10 */ 1.000000e+00,
/* 72 11 */ 1.000000e+00,
/* 72 12 */ 1.000000e+00,
/* 72 13 */ 1.000000e+00,
/* 72 14 */ 1.000000e+00,
/* 72 15 */ 1.000000e+00,
/* 72 16 */ 1.000000e+00,
/* 72 17 */ 1.000000e+00,
/* 72 18 */ 1.000000e+00,
/* 72 19 */ 1.000000e+00,
/* 72 20 */ 1.000000e+00,
/* 72 21 */ 1.000000e+00,
/* 72 22 */ 1.000000e+00,
/* 72 23 */ 1.000000e+00,
/* 72 24 */ 1.000000e+00,
/* 72 25 */ 1.000000e+00,
/* 72 26 */ 9.999836e-01,
/* 72 27 */ 9.987836e-01,
/* 72 28 */ 9.770964e-01,
/* 72 29 */ 8.636182e-01,
/* 72 30 */ 6.278745e-01,
/* 72 31 */ 3.720873e-01,
/* 72 32 */ 1.881782e-01,
/* 72 33 */ 8.431455e-02,
/* 72 34 */ 3.458727e-02,
/* 72 35 */ 1.306182e-02,
/* 72 36 */ 4.589091e-03,
/* 72 37 */ 1.563636e-03,
/* 72 38 */ 4.781818e-04,
/* 72 39 */ 1.800000e-04,
/* 72 40 */ 4.727273e-05,
/* 72 41 */ 4.334026e-05,
/* 72 42 */ 1.048307e-05,
/* 72 43 */ 2.399161e-06,
/* 72 44 */ 5.191813e-07,
/* 72 45 */ 1.061555e-07,
/* 72 46 */ 2.049087e-08,
/* 72 47 */ 3.730404e-09,
/* 72 48 */ 6.398217e-10,
/* 72 49 */ 1.032622e-10,
/* 72 50 */ 1.566068e-11,
/* 72 51 */ 2.228439e-12,
/* 72 52 */ 2.970059e-13,
/* 72 53 */ 3.700530e-14,
/* 72 54 */ 4.300826e-15,
/* 72 55 */ 4.651158e-16,
/* 72 56 */ 4.667474e-17,
/* 72 57 */ 4.332488e-18,
/* 72 58 */ 3.706400e-19,
/* 72 59 */ 2.910132e-20,
/* 72 60 */ 2.086960e-21,
/* 72 61 */ 1.359229e-22,
/* 72 62 */ 7.986046e-24,
/* 72 63 */ 4.198890e-25,
/* 72 64 */ 1.956318e-26,
/* 72 65 */ 7.979072e-28,
/* 72 66 */ 2.804993e-29,
/* 72 67 */ 8.327564e-31,
/* 72 68 */ 2.030341e-32,
/* 72 69 */ 3.903424e-34,
/* 72 70 */ 5.548905e-36,
/* 72 71 */ 5.185446e-38,
/* 72 72 */ 2.389606e-40,
/* 73 0 */ 1.000000e+00,
/* 73 1 */ 1.000000e+00,
/* 73 2 */ 1.000000e+00,
/* 73 3 */ 1.000000e+00,
/* 73 4 */ 1.000000e+00,
/* 73 5 */ 1.000000e+00,
/* 73 6 */ 1.000000e+00,
/* 73 7 */ 1.000000e+00,
/* 73 8 */ 1.000000e+00,
/* 73 9 */ 1.000000e+00,
/* 73 10 */ 1.000000e+00,
/* 73 11 */ 1.000000e+00,
/* 73 12 */ 1.000000e+00,
/* 73 13 */ 1.000000e+00,
/* 73 14 */ 1.000000e+00,
/* 73 15 */ 1.000000e+00,
/* 73 16 */ 1.000000e+00,
/* 73 17 */ 1.000000e+00,
/* 73 18 */ 1.000000e+00,
/* 73 19 */ 1.000000e+00,
/* 73 20 */ 1.000000e+00,
/* 73 21 */ 1.000000e+00,
/* 73 22 */ 1.000000e+00,
/* 73 23 */ 1.000000e+00,
/* 73 24 */ 1.000000e+00,
/* 73 25 */ 1.000000e+00,
/* 73 26 */ 9.999982e-01,
/* 73 27 */ 9.996455e-01,
/* 73 28 */ 9.902618e-01,
/* 73 29 */ 9.175218e-01,
/* 73 30 */ 7.185400e-01,
/* 73 31 */ 4.565764e-01,
/* 73 32 */ 2.443255e-01,
/* 73 33 */ 1.140218e-01,
/* 73 34 */ 4.873636e-02,
/* 73 35 */ 1.892909e-02,
/* 73 36 */ 6.830909e-03,
/* 73 37 */ 2.400000e-03,
/* 73 38 */ 7.636364e-04,
/* 73 39 */ 2.490909e-04,
/* 73 40 */ 8.727273e-05,
/* 73 41 */ 2.545455e-05,
/* 73 42 */ 1.921314e-05,
/* 73 43 */ 4.542068e-06,
/* 73 44 */ 1.016463e-06,
/* 73 45 */ 2.151885e-07,
/* 73 46 */ 4.306303e-08,
/* 73 47 */ 8.139008e-09,
/* 73 48 */ 1.451430e-09,
/* 73 49 */ 2.439508e-10,
/* 73 50 */ 3.859718e-11,
/* 73 51 */ 5.740601e-12,
/* 73 52 */ 8.013766e-13,
/* 73 53 */ 1.048193e-13,
/* 73 54 */ 1.282112e-14,
/* 73 55 */ 1.463325e-15,
/* 73 56 */ 1.554582e-16,
/* 73 57 */ 1.532956e-17,
/* 73 58 */ 1.398648e-18,
/* 73 59 */ 1.176441e-19,
/* 73 60 */ 9.084415e-21,
/* 73 61 */ 6.408863e-22,
/* 73 62 */ 4.107283e-23,
/* 73 63 */ 2.375189e-24,
/* 73 64 */ 1.229450e-25,
/* 73 65 */ 5.640645e-27,
/* 73 66 */ 2.265971e-28,
/* 73 67 */ 7.847718e-30,
/* 73 68 */ 2.295796e-31,
/* 73 69 */ 5.516701e-33,
/* 73 70 */ 1.045540e-34,
/* 73 71 */ 1.465456e-36,
/* 73 72 */ 1.350538e-38,
/* 73 73 */ 6.138808e-41,
/* 74 0 */ 1.000000e+00,
/* 74 1 */ 1.000000e+00,
/* 74 2 */ 1.000000e+00,
/* 74 3 */ 1.000000e+00,
/* 74 4 */ 1.000000e+00,
/* 74 5 */ 1.000000e+00,
/* 74 6 */ 1.000000e+00,
/* 74 7 */ 1.000000e+00,
/* 74 8 */ 1.000000e+00,
/* 74 9 */ 1.000000e+00,
/* 74 10 */ 1.000000e+00,
/* 74 11 */ 1.000000e+00,
/* 74 12 */ 1.000000e+00,
/* 74 13 */ 1.000000e+00,
/* 74 14 */ 1.000000e+00,
/* 74 15 */ 1.000000e+00,
/* 74 16 */ 1.000000e+00,
/* 74 17 */ 1.000000e+00,
/* 74 18 */ 1.000000e+00,
/* 74 19 */ 1.000000e+00,
/* 74 20 */ 1.000000e+00,
/* 74 21 */ 1.000000e+00,
/* 74 22 */ 1.000000e+00,
/* 74 23 */ 1.000000e+00,
/* 74 24 */ 1.000000e+00,
/* 74 25 */ 1.000000e+00,
/* 74 26 */ 1.000000e+00,
/* 74 27 */ 9.999073e-01,
/* 74 28 */ 9.963455e-01,
/* 74 29 */ 9.545073e-01,
/* 74 30 */ 8.003109e-01,
/* 74 31 */ 5.471964e-01,
/* 74 32 */ 3.100909e-01,
/* 74 33 */ 1.521491e-01,
/* 74 34 */ 6.699455e-02,
/* 74 35 */ 2.708909e-02,
/* 74 36 */ 1.015273e-02,
/* 74 37 */ 3.541818e-03,
/* 74 38 */ 1.196364e-03,
/* 74 39 */ 3.690909e-04,
/* 74 40 */ 1.345455e-04,
/* 74 41 */ 4.181818e-05,
/* 74 42 */ 3.457071e-05,
/* 74 43 */ 8.433222e-06,
/* 74 44 */ 1.949504e-06,
/* 74 45 */ 4.268128e-07,
/* 74 46 */ 8.843700e-08,
/* 74 47 */ 1.732904e-08,
/* 74 48 */ 3.208309e-09,
/* 74 49 */ 5.606722e-10,
/* 74 50 */ 9.238271e-11,
/* 74 51 */ 1.433445e-11,
/* 74 52 */ 2.091587e-12,
/* 74 53 */ 2.865489e-13,
/* 74 54 */ 3.679532e-14,
/* 74 55 */ 4.419851e-15,
/* 74 56 */ 4.955516e-16,
/* 74 57 */ 5.173205e-17,
/* 74 58 */ 5.014198e-18,
/* 74 59 */ 4.498100e-19,
/* 74 60 */ 3.720998e-20,
/* 74 61 */ 2.826643e-21,
/* 74 62 */ 1.962240e-22,
/* 74 63 */ 1.237747e-23,
/* 74 64 */ 7.046719e-25,
/* 74 65 */ 3.591817e-26,
/* 74 66 */ 1.623103e-27,
/* 74 67 */ 6.423662e-29,
/* 74 68 */ 2.192183e-30,
/* 74 69 */ 6.320670e-32,
/* 74 70 */ 1.497251e-33,
/* 74 71 */ 2.797871e-35,
/* 74 72 */ 3.867374e-37,
/* 74 73 */ 3.515508e-39,
/* 74 74 */ 1.576461e-41,
/* 75 0 */ 1.000000e+00,
/* 75 1 */ 1.000000e+00,
/* 75 2 */ 1.000000e+00,
/* 75 3 */ 1.000000e+00,
/* 75 4 */ 1.000000e+00,
/* 75 5 */ 1.000000e+00,
/* 75 6 */ 1.000000e+00,
/* 75 7 */ 1.000000e+00,
/* 75 8 */ 1.000000e+00,
/* 75 9 */ 1.000000e+00,
/* 75 10 */ 1.000000e+00,
/* 75 11 */ 1.000000e+00,
/* 75 12 */ 1.000000e+00,
/* 75 13 */ 1.000000e+00,
/* 75 14 */ 1.000000e+00,
/* 75 15 */ 1.000000e+00,
/* 75 16 */ 1.000000e+00,
/* 75 17 */ 1.000000e+00,
/* 75 18 */ 1.000000e+00,
/* 75 19 */ 1.000000e+00,
/* 75 20 */ 1.000000e+00,
/* 75 21 */ 1.000000e+00,
/* 75 22 */ 1.000000e+00,
/* 75 23 */ 1.000000e+00,
/* 75 24 */ 1.000000e+00,
/* 75 25 */ 1.000000e+00,
/* 75 26 */ 1.000000e+00,
/* 75 27 */ 9.999764e-01,
/* 75 28 */ 9.987818e-01,
/* 75 29 */ 9.776255e-01,
/* 75 30 */ 8.685945e-01,
/* 75 31 */ 6.387436e-01,
/* 75 32 */ 3.855745e-01,
/* 75 33 */ 1.986418e-01,
/* 75 34 */ 9.116727e-02,
/* 75 35 */ 3.802909e-02,
/* 75 36 */ 1.482545e-02,
/* 75 37 */ 5.290909e-03,
/* 75 38 */ 1.870909e-03,
/* 75 39 */ 5.854545e-04,
/* 75 40 */ 1.963636e-04,
/* 75 41 */ 5.454545e-05,
/* 75 42 */ 1.818182e-05,
/* 75 43 */ 1.536939e-05,
/* 75 44 */ 3.666280e-06,
/* 75 45 */ 8.291621e-07,
/* 75 46 */ 1.776759e-07,
/* 75 47 */ 3.604843e-08,
/* 75 48 */ 6.919383e-09,
/* 75 49 */ 1.255401e-09,
/* 75 50 */ 2.150778e-10,
/* 75 51 */ 3.475510e-11,
/* 75 52 */ 5.290613e-12,
/* 75 53 */ 7.576144e-13,
/* 75 54 */ 1.018976e-13,
/* 75 55 */ 1.284964e-14,
/* 75 56 */ 1.516266e-15,
/* 75 57 */ 1.670542e-16,
/* 75 58 */ 1.714179e-17,
/* 75 59 */ 1.633614e-18,
/* 75 60 */ 1.441279e-19,
/* 75 61 */ 1.172911e-20,
/* 75 62 */ 8.767493e-22,
/* 75 63 */ 5.990517e-23,
/* 75 64 */ 3.720124e-24,
/* 75 65 */ 2.085589e-25,
/* 75 66 */ 1.047060e-26,
/* 75 67 */ 4.661394e-28,
/* 75 68 */ 1.817853e-29,
/* 75 69 */ 6.114352e-31,
/* 75 70 */ 1.737895e-32,
/* 75 71 */ 4.059084e-34,
/* 75 72 */ 7.480285e-36,
/* 75 73 */ 1.019872e-37,
/* 75 74 */ 9.146107e-40,
/* 75 75 */ 4.046950e-42,
/* 76 0 */ 1.000000e+00,
/* 76 1 */ 1.000000e+00,
/* 76 2 */ 1.000000e+00,
/* 76 3 */ 1.000000e+00,
/* 76 4 */ 1.000000e+00,
/* 76 5 */ 1.000000e+00,
/* 76 6 */ 1.000000e+00,
/* 76 7 */ 1.000000e+00,
/* 76 8 */ 1.000000e+00,
/* 76 9 */ 1.000000e+00,
/* 76 10 */ 1.000000e+00,
/* 76 11 */ 1.000000e+00,
/* 76 12 */ 1.000000e+00,
/* 76 13 */ 1.000000e+00,
/* 76 14 */ 1.000000e+00,
/* 76 15 */ 1.000000e+00,
/* 76 16 */ 1.000000e+00,
/* 76 17 */ 1.000000e+00,
/* 76 18 */ 1.000000e+00,
/* 76 19 */ 1.000000e+00,
/* 76 20 */ 1.000000e+00,
/* 76 21 */ 1.000000e+00,
/* 76 22 */ 1.000000e+00,
/* 76 23 */ 1.000000e+00,
/* 76 24 */ 1.000000e+00,
/* 76 25 */ 1.000000e+00,
/* 76 26 */ 1.000000e+00,
/* 76 27 */ 9.999945e-01,
/* 76 28 */ 9.996673e-01,
/* 76 29 */ 9.903782e-01,
/* 76 30 */ 9.195927e-01,
/* 76 31 */ 7.270855e-01,
/* 76 32 */ 4.693382e-01,
/* 76 33 */ 2.551018e-01,
/* 76 34 */ 1.216400e-01,
/* 76 35 */ 5.298545e-02,
/* 76 36 */ 2.116545e-02,
/* 76 37 */ 7.898182e-03,
/* 76 38 */ 2.785455e-03,
/* 76 39 */ 9.236364e-04,
/* 76 40 */ 3.054545e-04,
/* 76 41 */ 1.000000e-04,
/* 76 42 */ 3.454545e-05,
/* 76 43 */ 2.751660e-05,
/* 76 44 */ 6.766674e-06,
/* 76 45 */ 1.579193e-06,
/* 76 46 */ 3.495682e-07,
/* 76 47 */ 7.334807e-08,
/* 76 48 */ 1.457783e-08,
/* 76 49 */ 2.742159e-09,
/* 76 50 */ 4.877450e-10,
/* 76 51 */ 8.195054e-11,
/* 76 52 */ 1.299200e-11,
/* 76 53 */ 1.940951e-12,
/* 76 54 */ 2.728683e-13,
/* 76 55 */ 3.604170e-14,
/* 76 56 */ 4.464826e-15,
/* 76 57 */ 5.177169e-16,
/* 76 58 */ 5.606671e-17,
/* 76 59 */ 5.656630e-18,
/* 76 60 */ 5.301809e-19,
/* 76 61 */ 4.601626e-20,
/* 76 62 */ 3.684930e-21,
/* 76 63 */ 2.711123e-22,
/* 76 64 */ 1.823700e-23,
/* 76 65 */ 1.115229e-24,
/* 76 66 */ 6.158181e-26,
/* 76 67 */ 3.045854e-27,
/* 76 68 */ 1.336168e-28,
/* 76 69 */ 5.135738e-30,
/* 76 70 */ 1.702873e-31,
/* 76 71 */ 4.772319e-33,
/* 76 72 */ 1.099239e-34,
/* 76 73 */ 1.998124e-36,
/* 76 74 */ 2.687631e-38,
/* 76 75 */ 2.378250e-40,
/* 76 76 */ 1.038537e-42,
/* 77 0 */ 1.000000e+00,
/* 77 1 */ 1.000000e+00,
/* 77 2 */ 1.000000e+00,
/* 77 3 */ 1.000000e+00,
/* 77 4 */ 1.000000e+00,
/* 77 5 */ 1.000000e+00,
/* 77 6 */ 1.000000e+00,
/* 77 7 */ 1.000000e+00,
/* 77 8 */ 1.000000e+00,
/* 77 9 */ 1.000000e+00,
/* 77 10 */ 1.000000e+00,
/* 77 11 */ 1.000000e+00,
/* 77 12 */ 1.000000e+00,
/* 77 13 */ 1.000000e+00,
/* 77 14 */ 1.000000e+00,
/* 77 15 */ 1.000000e+00,
/* 77 16 */ 1.000000e+00,
/* 77 17 */ 1.000000e+00,
/* 77 18 */ 1.000000e+00,
/* 77 19 */ 1.000000e+00,
/* 77 20 */ 1.000000e+00,
/* 77 21 */ 1.000000e+00,
/* 77 22 */ 1.000000e+00,
/* 77 23 */ 1.000000e+00,
/* 77 24 */ 1.000000e+00,
/* 77 25 */ 1.000000e+00,
/* 77 26 */ 1.000000e+00,
/* 77 27 */ 1.000000e+00,
/* 77 28 */ 9.999236e-01,
/* 77 29 */ 9.962600e-01,
/* 77 30 */ 9.555727e-01,
/* 77 31 */ 8.066455e-01,
/* 77 32 */ 5.586891e-01,
/* 77 33 */ 3.216600e-01,
/* 77 34 */ 1.601673e-01,
/* 77 35 */ 7.201636e-02,
/* 77 36 */ 2.981091e-02,
/* 77 37 */ 1.142364e-02,
/* 77 38 */ 4.109091e-03,
/* 77 39 */ 1.452727e-03,
/* 77 40 */ 4.763636e-04,
/* 77 41 */ 1.436364e-04,
/* 77 42 */ 6.545455e-05,
/* 77 43 */ 4.843240e-05,
/* 77 44 */ 1.226667e-05,
/* 77 45 */ 2.951251e-06,
/* 77 46 */ 6.741495e-07,
/* 77 47 */ 1.461259e-07,
/* 77 48 */ 3.003560e-08,
/* 77 49 */ 5.850119e-09,
/* 77 50 */ 1.078834e-09,
/* 77 51 */ 1.881937e-10,
/* 77 52 */ 3.102197e-11,
/* 77 53 */ 4.826681e-12,
/* 77 54 */ 7.079245e-13,
/* 77 55 */ 9.773839e-14,
/* 77 56 */ 1.268214e-14,
/* 77 57 */ 1.543826e-15,
/* 77 58 */ 1.759622e-16,
/* 77 59 */ 1.873649e-17,
/* 77 60 */ 1.859158e-18,
/* 77 61 */ 1.714248e-19,
/* 77 62 */ 1.464076e-20,
/* 77 63 */ 1.153966e-21,
/* 77 64 */ 8.358531e-23,
/* 77 65 */ 5.536729e-24,
/* 77 66 */ 3.334898e-25,
/* 77 67 */ 1.814204e-26,
/* 77 68 */ 8.842025e-28,
/* 77 69 */ 3.822997e-29,
/* 77 70 */ 1.448554e-30,
/* 77 71 */ 4.735759e-32,
/* 77 72 */ 1.308868e-33,
/* 77 73 */ 2.973718e-35,
/* 77 74 */ 5.332743e-37,
/* 77 75 */ 7.077763e-39,
/* 77 76 */ 6.180987e-41,
/* 77 77 */ 2.664219e-43,
/* 78 0 */ 1.000000e+00,
/* 78 1 */ 1.000000e+00,
/* 78 2 */ 1.000000e+00,
/* 78 3 */ 1.000000e+00,
/* 78 4 */ 1.000000e+00,
/* 78 5 */ 1.000000e+00,
/* 78 6 */ 1.000000e+00,
/* 78 7 */ 1.000000e+00,
/* 78 8 */ 1.000000e+00,
/* 78 9 */ 1.000000e+00,
/* 78 10 */ 1.000000e+00,
/* 78 11 */ 1.000000e+00,
/* 78 12 */ 1.000000e+00,
/* 78 13 */ 1.000000e+00,
/* 78 14 */ 1.000000e+00,
/* 78 15 */ 1.000000e+00,
/* 78 16 */ 1.000000e+00,
/* 78 17 */ 1.000000e+00,
/* 78 18 */ 1.000000e+00,
/* 78 19 */ 1.000000e+00,
/* 78 20 */ 1.000000e+00,
/* 78 21 */ 1.000000e+00,
/* 78 22 */ 1.000000e+00,
/* 78 23 */ 1.000000e+00,
/* 78 24 */ 1.000000e+00,
/* 78 25 */ 1.000000e+00,
/* 78 26 */ 1.000000e+00,
/* 78 27 */ 1.000000e+00,
/* 78 28 */ 9.999800e-01,
/* 78 29 */ 9.987127e-01,
/* 78 30 */ 9.779600e-01,
/* 78 31 */ 8.725400e-01,
/* 78 32 */ 6.480145e-01,
/* 78 33 */ 3.979891e-01,
/* 78 34 */ 2.073600e-01,
/* 78 35 */ 9.732182e-02,
/* 78 36 */ 4.155818e-02,
/* 78 37 */ 1.637636e-02,
/* 78 38 */ 5.943636e-03,
/* 78 39 */ 2.210909e-03,
/* 78 40 */ 7.527273e-04,
/* 78 41 */ 2.290909e-04,
/* 78 42 */ 8.727273e-05,
/* 78 43 */ 2.727273e-05,
/* 78 44 */ 2.185797e-05,
/* 78 45 */ 5.416361e-06,
/* 78 46 */ 1.275512e-06,
/* 78 47 */ 2.853091e-07,
/* 78 48 */ 6.058219e-08,
/* 78 49 */ 1.220348e-08,
/* 78 50 */ 2.330276e-09,
/* 78 51 */ 4.214559e-10,
/* 78 52 */ 7.212941e-11,
/* 78 53 */ 1.166905e-11,
/* 78 54 */ 1.782453e-12,
/* 78 55 */ 2.567436e-13,
/* 78 56 */ 3.482220e-14,
/* 78 57 */ 4.440102e-15,
/* 78 58 */ 5.312934e-16,
/* 78 59 */ 5.954074e-17,
/* 78 60 */ 6.235350e-18,
/* 78 61 */ 6.086700e-19,
/* 78 62 */ 5.522604e-20,
/* 78 63 */ 4.642451e-21,
/* 78 64 */ 3.602428e-22,
/* 78 65 */ 2.569527e-23,
/* 78 66 */ 1.676473e-24,
/* 78 67 */ 9.948157e-26,
/* 78 68 */ 5.332816e-27,
/* 78 69 */ 2.561673e-28,
/* 78 70 */ 1.091858e-29,
/* 78 71 */ 4.079185e-31,
/* 78 72 */ 1.315190e-32,
/* 78 73 */ 3.585395e-34,
/* 78 74 */ 8.036417e-36,
/* 78 75 */ 1.422042e-37,
/* 78 76 */ 1.862656e-39,
/* 78 77 */ 1.605620e-41,
/* 78 78 */ 6.832425e-44,
/* 79 0 */ 1.000000e+00,
/* 79 1 */ 1.000000e+00,
/* 79 2 */ 1.000000e+00,
/* 79 3 */ 1.000000e+00,
/* 79 4 */ 1.000000e+00,
/* 79 5 */ 1.000000e+00,
/* 79 6 */ 1.000000e+00,
/* 79 7 */ 1.000000e+00,
/* 79 8 */ 1.000000e+00,
/* 79 9 */ 1.000000e+00,
/* 79 10 */ 1.000000e+00,
/* 79 11 */ 1.000000e+00,
/* 79 12 */ 1.000000e+00,
/* 79 13 */ 1.000000e+00,
/* 79 14 */ 1.000000e+00,
/* 79 15 */ 1.000000e+00,
/* 79 16 */ 1.000000e+00,
/* 79 17 */ 1.000000e+00,
/* 79 18 */ 1.000000e+00,
/* 79 19 */ 1.000000e+00,
/* 79 20 */ 1.000000e+00,
/* 79 21 */ 1.000000e+00,
/* 79 22 */ 1.000000e+00,
/* 79 23 */ 1.000000e+00,
/* 79 24 */ 1.000000e+00,
/* 79 25 */ 1.000000e+00,
/* 79 26 */ 1.000000e+00,
/* 79 27 */ 1.000000e+00,
/* 79 28 */ 9.999945e-01,
/* 79 29 */ 9.996473e-01,
/* 79 30 */ 9.902782e-01,
/* 79 31 */ 9.217127e-01,
/* 79 32 */ 7.343291e-01,
/* 79 33 */ 4.810400e-01,
/* 79 34 */ 2.647127e-01,
/* 79 35 */ 1.285164e-01,
/* 79 36 */ 5.689636e-02,
/* 79 37 */ 2.329636e-02,
/* 79 38 */ 8.629091e-03,
/* 79 39 */ 3.203636e-03,
/* 79 40 */ 1.160000e-03,
/* 79 41 */ 3.763636e-04,
/* 79 42 */ 1.272727e-04,
/* 79 43 */ 4.909091e-05,
/* 79 44 */ 3.831186e-05,
/* 79 45 */ 9.769472e-06,
/* 79 46 */ 2.369594e-06,
/* 79 47 */ 5.464353e-07,
/* 79 48 */ 1.197387e-07,
/* 79 49 */ 2.491720e-08,
/* 79 50 */ 4.920829e-09,
/* 79 51 */ 9.215558e-10,
/* 79 52 */ 1.635236e-10,
/* 79 53 */ 2.746651e-11,
/* 79 54 */ 4.362484e-12,
/* 79 55 */ 6.544295e-13,
/* 79 56 */ 9.260317e-14,
/* 79 57 */ 1.234225e-14,
/* 79 58 */ 1.546927e-15,
/* 79 59 */ 1.820005e-16,
/* 79 60 */ 2.006006e-17,
/* 79 61 */ 2.066684e-18,
/* 79 62 */ 1.985190e-19,
/* 79 63 */ 1.772880e-20,
/* 79 64 */ 1.467247e-21,
/* 79 65 */ 1.121176e-22,
/* 79 66 */ 7.876863e-24,
/* 79 67 */ 5.063081e-25,
/* 79 68 */ 2.960552e-26,
/* 79 69 */ 1.564190e-27,
/* 79 70 */ 7.407096e-29,
/* 79 71 */ 3.112920e-30,
/* 79 72 */ 1.146929e-31,
/* 79 73 */ 3.647497e-33,
/* 79 74 */ 9.809933e-35,
/* 79 75 */ 2.169660e-36,
/* 79 76 */ 3.788936e-38,
/* 79 77 */ 4.898764e-40,
/* 79 78 */ 4.168863e-42,
/* 79 79 */ 1.751623e-44,
/* 80 0 */ 1.000000e+00,
/* 80 1 */ 1.000000e+00,
/* 80 2 */ 1.000000e+00,
/* 80 3 */ 1.000000e+00,
/* 80 4 */ 1.000000e+00,
/* 80 5 */ 1.000000e+00,
/* 80 6 */ 1.000000e+00,
/* 80 7 */ 1.000000e+00,
/* 80 8 */ 1.000000e+00,
/* 80 9 */ 1.000000e+00,
/* 80 10 */ 1.000000e+00,
/* 80 11 */ 1.000000e+00,
/* 80 12 */ 1.000000e+00,
/* 80 13 */ 1.000000e+00,
/* 80 14 */ 1.000000e+00,
/* 80 15 */ 1.000000e+00,
/* 80 16 */ 1.000000e+00,
/* 80 17 */ 1.000000e+00,
/* 80 18 */ 1.000000e+00,
/* 80 19 */ 1.000000e+00,
/* 80 20 */ 1.000000e+00,
/* 80 21 */ 1.000000e+00,
/* 80 22 */ 1.000000e+00,
/* 80 23 */ 1.000000e+00,
/* 80 24 */ 1.000000e+00,
/* 80 25 */ 1.000000e+00,
/* 80 26 */ 1.000000e+00,
/* 80 27 */ 1.000000e+00,
/* 80 28 */ 1.000000e+00,
/* 80 29 */ 9.999109e-01,
/* 80 30 */ 9.962982e-01,
/* 80 31 */ 9.565618e-01,
/* 80 32 */ 8.112491e-01,
/* 80 33 */ 5.686655e-01,
/* 80 34 */ 3.323945e-01,
/* 80 35 */ 1.681582e-01,
/* 80 36 */ 7.708909e-02,
/* 80 37 */ 3.264364e-02,
/* 80 38 */ 1.276000e-02,
/* 80 39 */ 4.596364e-03,
/* 80 40 */ 1.734545e-03,
/* 80 41 */ 5.927273e-04,
/* 80 42 */ 1.800000e-04,
/* 80 43 */ 7.818182e-05,
/* 80 44 */ 2.000000e-05,
/* 80 45 */ 1.733034e-05,
/* 80 46 */ 4.325712e-06,
/* 80 47 */ 1.027437e-06,
/* 80 48 */ 2.321085e-07,
/* 80 49 */ 4.984573e-08,
/* 80 50 */ 1.016947e-08,
/* 80 51 */ 1.969709e-09,
/* 80 52 */ 3.619126e-10,
/* 80 53 */ 6.302740e-11,
/* 80 54 */ 1.039354e-11,
/* 80 55 */ 1.621226e-12,
/* 80 56 */ 2.389227e-13,
/* 80 57 */ 3.322273e-14,
/* 80 58 */ 4.352566e-15,
/* 80 59 */ 5.363947e-16,
/* 80 60 */ 6.206826e-17,
/* 80 61 */ 6.730181e-18,
/* 80 62 */ 6.823033e-19,
/* 80 63 */ 6.450933e-20,
/* 80 64 */ 5.671815e-21,
/* 80 65 */ 4.622428e-22,
/* 80 66 */ 3.479077e-23,
/* 80 67 */ 2.408038e-24,
/* 80 68 */ 1.525239e-25,
/* 80 69 */ 8.790225e-27,
/* 80 70 */ 4.578355e-28,
/* 80 71 */ 2.137700e-29,
/* 80 72 */ 8.859910e-31,
/* 80 73 */ 3.219899e-32,
/* 80 74 */ 1.010239e-33,
/* 80 75 */ 2.680997e-35,
/* 80 76 */ 5.851920e-37,
/* 80 77 */ 1.008728e-38,
/* 80 78 */ 1.287553e-40,
/* 80 79 */ 1.081902e-42,
/* 80 80 */ 4.489218e-45,
/* 81 0 */ 1.000000e+00,
/* 81 1 */ 1.000000e+00,
/* 81 2 */ 1.000000e+00,
/* 81 3 */ 1.000000e+00,
/* 81 4 */ 1.000000e+00,
/* 81 5 */ 1.000000e+00,
/* 81 6 */ 1.000000e+00,
/* 81 7 */ 1.000000e+00,
/* 81 8 */ 1.000000e+00,
/* 81 9 */ 1.000000e+00,
/* 81 10 */ 1.000000e+00,
/* 81 11 */ 1.000000e+00,
/* 81 12 */ 1.000000e+00,
/* 81 13 */ 1.000000e+00,
/* 81 14 */ 1.000000e+00,
/* 81 15 */ 1.000000e+00,
/* 81 16 */ 1.000000e+00,
/* 81 17 */ 1.000000e+00,
/* 81 18 */ 1.000000e+00,
/* 81 19 */ 1.000000e+00,
/* 81 20 */ 1.000000e+00,
/* 81 21 */ 1.000000e+00,
/* 81 22 */ 1.000000e+00,
/* 81 23 */ 1.000000e+00,
/* 81 24 */ 1.000000e+00,
/* 81 25 */ 1.000000e+00,
/* 81 26 */ 1.000000e+00,
/* 81 27 */ 1.000000e+00,
/* 81 28 */ 1.000000e+00,
/* 81 29 */ 9.999709e-01,
/* 81 30 */ 9.987473e-01,
/* 81 31 */ 9.785800e-01,
/* 81 32 */ 8.746836e-01,
/* 81 33 */ 6.568109e-01,
/* 81 34 */ 4.079582e-01,
/* 81 35 */ 2.168473e-01,
/* 81 36 */ 1.029455e-01,
/* 81 37 */ 4.495818e-02,
/* 81 38 */ 1.837091e-02,
/* 81 39 */ 6.714545e-03,
/* 81 40 */ 2.478182e-03,
/* 81 41 */ 9.290909e-04,
/* 81 42 */ 2.872727e-04,
/* 81 43 */ 1.018182e-04,
/* 81 44 */ 2.909091e-05,
/* 81 45 */ 1.272727e-05,
/* 81 46 */ 7.765106e-06,
/* 81 47 */ 1.898017e-06,
/* 81 48 */ 4.416469e-07,
/* 81 49 */ 9.778181e-08,
/* 81 50 */ 2.058761e-08,
/* 81 51 */ 4.119512e-09,
/* 81 52 */ 7.828388e-10,
/* 81 53 */ 1.411709e-10,
/* 81 54 */ 2.413712e-11,
/* 81 55 */ 3.909066e-12,
/* 81 56 */ 5.990197e-13,
/* 81 57 */ 8.675069e-14,
/* 81 58 */ 1.185755e-14,
/* 81 59 */ 1.527466e-15,
/* 81 60 */ 1.851379e-16,
/* 81 61 */ 2.107561e-17,
/* 81 62 */ 2.248787e-18,
/* 81 63 */ 2.243976e-19,
/* 81 64 */ 2.088754e-20,
/* 81 65 */ 1.808476e-21,
/* 81 66 */ 1.451730e-22,
/* 81 67 */ 1.076467e-23,
/* 81 68 */ 7.342005e-25,
/* 81 69 */ 4.583476e-26,
/* 81 70 */ 2.604059e-27,
/* 81 71 */ 1.337335e-28,
/* 81 72 */ 6.158023e-30,
/* 81 73 */ 2.517498e-31,
/* 81 74 */ 9.026236e-33,
/* 81 75 */ 2.794413e-34,
/* 81 76 */ 7.318804e-36,
/* 81 77 */ 1.576860e-37,
/* 81 78 */ 2.683437e-39,
/* 81 79 */ 3.382009e-41,
/* 81 80 */ 2.806456e-43,
/* 81 81 */ 1.150187e-45,
/* 82 0 */ 1.000000e+00,
/* 82 1 */ 1.000000e+00,
/* 82 2 */ 1.000000e+00,
/* 82 3 */ 1.000000e+00,
/* 82 4 */ 1.000000e+00,
/* 82 5 */ 1.000000e+00,
/* 82 6 */ 1.000000e+00,
/* 82 7 */ 1.000000e+00,
/* 82 8 */ 1.000000e+00,
/* 82 9 */ 1.000000e+00,
/* 82 10 */ 1.000000e+00,
/* 82 11 */ 1.000000e+00,
/* 82 12 */ 1.000000e+00,
/* 82 13 */ 1.000000e+00,
/* 82 14 */ 1.000000e+00,
/* 82 15 */ 1.000000e+00,
/* 82 16 */ 1.000000e+00,
/* 82 17 */ 1.000000e+00,
/* 82 18 */ 1.000000e+00,
/* 82 19 */ 1.000000e+00,
/* 82 20 */ 1.000000e+00,
/* 82 21 */ 1.000000e+00,
/* 82 22 */ 1.000000e+00,
/* 82 23 */ 1.000000e+00,
/* 82 24 */ 1.000000e+00,
/* 82 25 */ 1.000000e+00,
/* 82 26 */ 1.000000e+00,
/* 82 27 */ 1.000000e+00,
/* 82 28 */ 1.000000e+00,
/* 82 29 */ 1.000000e+00,
/* 82 30 */ 9.996455e-01,
/* 82 31 */ 9.905182e-01,
/* 82 32 */ 9.231127e-01,
/* 82 33 */ 7.410545e-01,
/* 82 34 */ 4.910727e-01,
/* 82 35 */ 2.746691e-01,
/* 82 36 */ 1.353927e-01,
/* 82 37 */ 6.124000e-02,
/* 82 38 */ 2.562727e-02,
/* 82 39 */ 9.823636e-03,
/* 82 40 */ 3.667273e-03,
/* 82 41 */ 1.350909e-03,
/* 82 42 */ 4.418182e-04,
/* 82 43 */ 1.581818e-04,
/* 82 44 */ 6.000000e-05,
/* 82 45 */ 5.201647e-05,
/* 82 46 */ 1.371625e-05,
/* 82 47 */ 3.447358e-06,
/* 82 48 */ 8.255113e-07,
/* 82 49 */ 1.882571e-07,
/* 82 50 */ 4.086492e-08,
/* 82 51 */ 8.438652e-09,
/* 82 52 */ 1.656687e-09,
/* 82 53 */ 3.089885e-10,
/* 82 54 */ 5.470584e-11,
/* 82 55 */ 9.186099e-12,
/* 82 56 */ 1.461537e-12,
/* 82 57 */ 2.200894e-13,
/* 82 58 */ 3.133126e-14,
/* 82 59 */ 4.210842e-15,
/* 82 60 */ 5.334977e-16,
/* 82 61 */ 6.361483e-17,
/* 82 62 */ 7.126172e-18,
/* 82 63 */ 7.484204e-19,
/* 82 64 */ 7.352608e-20,
/* 82 65 */ 6.739665e-21,
/* 82 66 */ 5.747651e-22,
/* 82 67 */ 4.545547e-23,
/* 82 68 */ 3.321369e-24,
/* 82 69 */ 2.232739e-25,
/* 82 70 */ 1.374084e-26,
/* 82 71 */ 7.697514e-28,
/* 82 72 */ 3.898565e-29,
/* 82 73 */ 1.770729e-30,
/* 82 74 */ 7.141767e-32,
/* 82 75 */ 2.526657e-33,
/* 82 76 */ 7.719843e-35,
/* 82 77 */ 1.995767e-36,
/* 82 78 */ 4.245083e-38,
/* 82 79 */ 7.133088e-40,
/* 82 80 */ 8.878151e-42,
/* 82 81 */ 7.276690e-44,
/* 82 82 */ 2.946028e-46,
/* 83 0 */ 1.000000e+00,
/* 83 1 */ 1.000000e+00,
/* 83 2 */ 1.000000e+00,
/* 83 3 */ 1.000000e+00,
/* 83 4 */ 1.000000e+00,
/* 83 5 */ 1.000000e+00,
/* 83 6 */ 1.000000e+00,
/* 83 7 */ 1.000000e+00,
/* 83 8 */ 1.000000e+00,
/* 83 9 */ 1.000000e+00,
/* 83 10 */ 1.000000e+00,
/* 83 11 */ 1.000000e+00,
/* 83 12 */ 1.000000e+00,
/* 83 13 */ 1.000000e+00,
/* 83 14 */ 1.000000e+00,
/* 83 15 */ 1.000000e+00,
/* 83 16 */ 1.000000e+00,
/* 83 17 */ 1.000000e+00,
/* 83 18 */ 1.000000e+00,
/* 83 19 */ 1.000000e+00,
/* 83 20 */ 1.000000e+00,
/* 83 21 */ 1.000000e+00,
/* 83 22 */ 1.000000e+00,
/* 83 23 */ 1.000000e+00,
/* 83 24 */ 1.000000e+00,
/* 83 25 */ 1.000000e+00,
/* 83 26 */ 1.000000e+00,
/* 83 27 */ 1.000000e+00,
/* 83 28 */ 1.000000e+00,
/* 83 29 */ 1.000000e+00,
/* 83 30 */ 9.999145e-01,
/* 83 31 */ 9.963582e-01,
/* 83 32 */ 9.573200e-01,
/* 83 33 */ 8.156473e-01,
/* 83 34 */ 5.770345e-01,
/* 83 35 */ 3.419727e-01,
/* 83 36 */ 1.758200e-01,
/* 83 37 */ 8.197091e-02,
/* 83 38 */ 3.548182e-02,
/* 83 39 */ 1.419818e-02,
/* 83 40 */ 5.261818e-03,
/* 83 41 */ 1.983636e-03,
/* 83 42 */ 6.890909e-04,
/* 83 43 */ 2.363636e-04,
/* 83 44 */ 9.454545e-05,
/* 83 45 */ 2.909091e-05,
/* 83 46 */ 2.385593e-05,
/* 83 47 */ 6.160385e-06,
/* 83 48 */ 1.516874e-06,
/* 83 49 */ 3.559963e-07,
/* 83 50 */ 7.959684e-08,
/* 83 51 */ 1.694630e-08,
/* 83 52 */ 3.433440e-09,
/* 83 53 */ 6.615710e-10,
/* 83 54 */ 1.211437e-10,
/* 83 55 */ 2.106459e-11,
/* 83 56 */ 3.474921e-12,
/* 83 57 */ 5.433102e-13,
/* 83 58 */ 8.042425e-14,
/* 83 59 */ 1.125738e-14,
/* 83 60 */ 1.488053e-15,
/* 83 61 */ 1.854753e-16,
/* 83 62 */ 2.176343e-17,
/* 83 63 */ 2.399653e-18,
/* 83 64 */ 2.481222e-19,
/* 83 65 */ 2.400440e-20,
/* 83 66 */ 2.167285e-21,
/* 83 67 */ 1.820926e-22,
/* 83 68 */ 1.419076e-23,
/* 83 69 */ 1.021986e-24,
/* 83 70 */ 6.772705e-26,
/* 83 71 */ 4.109794e-27,
/* 83 72 */ 2.270509e-28,
/* 83 73 */ 1.134292e-29,
/* 83 74 */ 5.082753e-31,
/* 83 75 */ 2.022816e-32,
/* 83 76 */ 7.062790e-34,
/* 83 77 */ 2.130057e-35,
/* 83 78 */ 5.436467e-37,
/* 83 79 */ 1.141793e-38,
/* 83 80 */ 1.894702e-40,
/* 83 81 */ 2.329241e-42,
/* 83 82 */ 1.885903e-44,
/* 83 83 */ 7.543611e-47,
/* 84 0 */ 1.000000e+00,
/* 84 1 */ 1.000000e+00,
/* 84 2 */ 1.000000e+00,
/* 84 3 */ 1.000000e+00,
/* 84 4 */ 1.000000e+00,
/* 84 5 */ 1.000000e+00,
/* 84 6 */ 1.000000e+00,
/* 84 7 */ 1.000000e+00,
/* 84 8 */ 1.000000e+00,
/* 84 9 */ 1.000000e+00,
/* 84 10 */ 1.000000e+00,
/* 84 11 */ 1.000000e+00,
/* 84 12 */ 1.000000e+00,
/* 84 13 */ 1.000000e+00,
/* 84 14 */ 1.000000e+00,
/* 84 15 */ 1.000000e+00,
/* 84 16 */ 1.000000e+00,
/* 84 17 */ 1.000000e+00,
/* 84 18 */ 1.000000e+00,
/* 84 19 */ 1.000000e+00,
/* 84 20 */ 1.000000e+00,
/* 84 21 */ 1.000000e+00,
/* 84 22 */ 1.000000e+00,
/* 84 23 */ 1.000000e+00,
/* 84 24 */ 1.000000e+00,
/* 84 25 */ 1.000000e+00,
/* 84 26 */ 1.000000e+00,
/* 84 27 */ 1.000000e+00,
/* 84 28 */ 1.000000e+00,
/* 84 29 */ 1.000000e+00,
/* 84 30 */ 9.999727e-01,
/* 84 31 */ 9.987236e-01,
/* 84 32 */ 9.785109e-01,
/* 84 33 */ 8.772145e-01,
/* 84 34 */ 6.635636e-01,
/* 84 35 */ 4.174327e-01,
/* 84 36 */ 2.249873e-01,
/* 84 37 */ 1.084073e-01,
/* 84 38 */ 4.819091e-02,
/* 84 39 */ 1.998182e-02,
/* 84 40 */ 7.518182e-03,
/* 84 41 */ 2.838182e-03,
/* 84 42 */ 1.054545e-03,
/* 84 43 */ 3.472727e-04,
/* 84 44 */ 1.327273e-04,
/* 84 45 */ 5.090909e-05,
/* 84 46 */ 4.087779e-05,
/* 84 47 */ 1.083778e-05,
/* 84 48 */ 2.741887e-06,
/* 84 49 */ 6.616934e-07,
/* 84 50 */ 1.522582e-07,
/* 84 51 */ 3.338996e-08,
/* 84 52 */ 6.974803e-09,
/* 84 53 */ 1.386981e-09,
/* 84 54 */ 2.623881e-10,
/* 84 55 */ 4.718815e-11,
/* 84 56 */ 8.060890e-12,
/* 84 57 */ 1.306780e-12,
/* 84 58 */ 2.008437e-13,
/* 84 59 */ 2.923289e-14,
/* 84 60 */ 4.024523e-15,
/* 84 61 */ 5.233617e-16,
/* 84 62 */ 6.419295e-17,
/* 84 63 */ 7.414018e-18,
/* 84 64 */ 8.048306e-19,
/* 84 65 */ 8.195076e-20,
/* 84 66 */ 7.809230e-21,
/* 84 67 */ 6.946390e-22,
/* 84 68 */ 5.751147e-23,
/* 84 69 */ 4.417509e-24,
/* 84 70 */ 3.136278e-25,
/* 84 71 */ 2.049347e-26,
/* 84 72 */ 1.226424e-27,
/* 84 73 */ 6.683321e-29,
/* 84 74 */ 3.293987e-30,
/* 84 75 */ 1.456468e-31,
/* 84 76 */ 5.720560e-33,
/* 84 77 */ 1.971569e-34,
/* 84 78 */ 5.870187e-36,
/* 84 79 */ 1.479355e-37,
/* 84 80 */ 3.068356e-39,
/* 84 81 */ 5.029082e-41,
/* 84 82 */ 6.107403e-43,
/* 84 83 */ 4.885613e-45,
/* 84 84 */ 1.931073e-47,
/* 85 0 */ 1.000000e+00,
/* 85 1 */ 1.000000e+00,
/* 85 2 */ 1.000000e+00,
/* 85 3 */ 1.000000e+00,
/* 85 4 */ 1.000000e+00,
/* 85 5 */ 1.000000e+00,
/* 85 6 */ 1.000000e+00,
/* 85 7 */ 1.000000e+00,
/* 85 8 */ 1.000000e+00,
/* 85 9 */ 1.000000e+00,
/* 85 10 */ 1.000000e+00,
/* 85 11 */ 1.000000e+00,
/* 85 12 */ 1.000000e+00,
/* 85 13 */ 1.000000e+00,
/* 85 14 */ 1.000000e+00,
/* 85 15 */ 1.000000e+00,
/* 85 16 */ 1.000000e+00,
/* 85 17 */ 1.000000e+00,
/* 85 18 */ 1.000000e+00,
/* 85 19 */ 1.000000e+00,
/* 85 20 */ 1.000000e+00,
/* 85 21 */ 1.000000e+00,
/* 85 22 */ 1.000000e+00,
/* 85 23 */ 1.000000e+00,
/* 85 24 */ 1.000000e+00,
/* 85 25 */ 1.000000e+00,
/* 85 26 */ 1.000000e+00,
/* 85 27 */ 1.000000e+00,
/* 85 28 */ 1.000000e+00,
/* 85 29 */ 1.000000e+00,
/* 85 30 */ 9.999982e-01,
/* 85 31 */ 9.996273e-01,
/* 85 32 */ 9.903636e-01,
/* 85 33 */ 9.249673e-01,
/* 85 34 */ 7.449036e-01,
/* 85 35 */ 4.995436e-01,
/* 85 36 */ 2.830582e-01,
/* 85 37 */ 1.419964e-01,
/* 85 38 */ 6.502545e-02,
/* 85 39 */ 2.749273e-02,
/* 85 40 */ 1.094182e-02,
/* 85 41 */ 4.189091e-03,
/* 85 42 */ 1.532727e-03,
/* 85 43 */ 5.381818e-04,
/* 85 44 */ 2.000000e-04,
/* 85 45 */ 7.454545e-05,
/* 85 46 */ 2.363636e-05,
/* 85 47 */ 1.878203e-05,
/* 85 48 */ 4.878657e-06,
/* 85 49 */ 1.209711e-06,
/* 85 50 */ 2.862349e-07,
/* 85 51 */ 6.460062e-08,
/* 85 52 */ 1.389997e-08,
/* 85 53 */ 2.849826e-09,
/* 85 54 */ 5.564007e-10,
/* 85 55 */ 1.033783e-10,
/* 85 56 */ 1.826500e-11,
/* 85 57 */ 3.066200e-12,
/* 85 58 */ 4.886250e-13,
/* 85 59 */ 7.384287e-14,
/* 85 60 */ 1.057102e-14,
/* 85 61 */ 1.431755e-15,
/* 85 62 */ 1.832213e-16,
/* 85 63 */ 2.212018e-17,
/* 85 64 */ 2.515282e-18,
/* 85 65 */ 2.688876e-19,
/* 85 66 */ 2.696813e-20,
/* 85 67 */ 2.531824e-21,
/* 85 68 */ 2.219244e-22,
/* 85 69 */ 1.810971e-23,
/* 85 70 */ 1.371303e-24,
/* 85 71 */ 9.599656e-26,
/* 85 72 */ 6.186215e-27,
/* 85 73 */ 3.651740e-28,
/* 85 74 */ 1.963271e-29,
/* 85 75 */ 9.548075e-31,
/* 85 76 */ 4.166544e-32,
/* 85 77 */ 1.615356e-33,
/* 85 78 */ 5.496263e-35,
/* 85 79 */ 1.615858e-36,
/* 85 80 */ 4.021493e-38,
/* 85 81 */ 8.238551e-40,
/* 85 82 */ 1.333917e-41,
/* 85 83 */ 1.600497e-43,
/* 85 84 */ 1.265137e-45,
/* 85 85 */ 4.941942e-48,
/* 86 0 */ 1.000000e+00,
/* 86 1 */ 1.000000e+00,
/* 86 2 */ 1.000000e+00,
/* 86 3 */ 1.000000e+00,
/* 86 4 */ 1.000000e+00,
/* 86 5 */ 1.000000e+00,
/* 86 6 */ 1.000000e+00,
/* 86 7 */ 1.000000e+00,
/* 86 8 */ 1.000000e+00,
/* 86 9 */ 1.000000e+00,
/* 86 10 */ 1.000000e+00,
/* 86 11 */ 1.000000e+00,
/* 86 12 */ 1.000000e+00,
/* 86 13 */ 1.000000e+00,
/* 86 14 */ 1.000000e+00,
/* 86 15 */ 1.000000e+00,
/* 86 16 */ 1.000000e+00,
/* 86 17 */ 1.000000e+00,
/* 86 18 */ 1.000000e+00,
/* 86 19 */ 1.000000e+00,
/* 86 20 */ 1.000000e+00,
/* 86 21 */ 1.000000e+00,
/* 86 22 */ 1.000000e+00,
/* 86 23 */ 1.000000e+00,
/* 86 24 */ 1.000000e+00,
/* 86 25 */ 1.000000e+00,
/* 86 26 */ 1.000000e+00,
/* 86 27 */ 1.000000e+00,
/* 86 28 */ 1.000000e+00,
/* 86 29 */ 1.000000e+00,
/* 86 30 */ 1.000000e+00,
/* 86 31 */ 9.999145e-01,
/* 86 32 */ 9.961091e-01,
/* 86 33 */ 9.578036e-01,
/* 86 34 */ 8.183455e-01,
/* 86 35 */ 5.846345e-01,
/* 86 36 */ 3.503655e-01,
/* 86 37 */ 1.828855e-01,
/* 86 38 */ 8.655091e-02,
/* 86 39 */ 3.789273e-02,
/* 86 40 */ 1.547455e-02,
/* 86 41 */ 5.954545e-03,
/* 86 42 */ 2.240000e-03,
/* 86 43 */ 7.836364e-04,
/* 86 44 */ 2.745455e-04,
/* 86 45 */ 1.054545e-04,
/* 86 46 */ 3.454545e-05,
/* 86 47 */ 3.208182e-05,
/* 86 48 */ 8.549921e-06,
/* 86 49 */ 2.176699e-06,
/* 86 50 */ 5.291995e-07,
/* 86 51 */ 1.228163e-07,
/* 86 52 */ 2.719675e-08,
/* 86 53 */ 5.743641e-09,
/* 86 54 */ 1.156183e-09,
/* 86 55 */ 2.217012e-10,
/* 86 56 */ 4.046828e-11,
/* 86 57 */ 7.026501e-12,
/* 86 58 */ 1.159521e-12,
/* 86 59 */ 1.816912e-13,
/* 86 60 */ 2.700625e-14,
/* 86 61 */ 3.803506e-15,
/* 86 62 */ 5.069416e-16,
/* 86 63 */ 6.385496e-17,
/* 86 64 */ 7.589987e-18,
/* 86 65 */ 8.499122e-19,
/* 86 66 */ 8.949349e-20,
/* 86 67 */ 8.843020e-21,
/* 86 68 */ 8.180981e-22,
/* 86 69 */ 7.067884e-23,
/* 86 70 */ 5.685863e-24,
/* 86 71 */ 4.245264e-25,
/* 86 72 */ 2.930869e-26,
/* 86 73 */ 1.863016e-27,
/* 86 74 */ 1.084979e-28,
/* 86 75 */ 5.755841e-30,
/* 86 76 */ 2.762654e-31,
/* 86 77 */ 1.189987e-32,
/* 86 78 */ 4.554713e-34,
/* 86 79 */ 1.530231e-35,
/* 86 80 */ 4.442803e-37,
/* 86 81 */ 1.092124e-38,
/* 86 82 */ 2.210199e-40,
/* 86 83 */ 3.535642e-42,
/* 86 84 */ 4.191941e-44,
/* 86 85 */ 3.274757e-46,
/* 86 86 */ 1.264385e-48,
/* 87 0 */ 1.000000e+00,
/* 87 1 */ 1.000000e+00,
/* 87 2 */ 1.000000e+00,
/* 87 3 */ 1.000000e+00,
/* 87 4 */ 1.000000e+00,
/* 87 5 */ 1.000000e+00,
/* 87 6 */ 1.000000e+00,
/* 87 7 */ 1.000000e+00,
/* 87 8 */ 1.000000e+00,
/* 87 9 */ 1.000000e+00,
/* 87 10 */ 1.000000e+00,
/* 87 11 */ 1.000000e+00,
/* 87 12 */ 1.000000e+00,
/* 87 13 */ 1.000000e+00,
/* 87 14 */ 1.000000e+00,
/* 87 15 */ 1.000000e+00,
/* 87 16 */ 1.000000e+00,
/* 87 17 */ 1.000000e+00,
/* 87 18 */ 1.000000e+00,
/* 87 19 */ 1.000000e+00,
/* 87 20 */ 1.000000e+00,
/* 87 21 */ 1.000000e+00,
/* 87 22 */ 1.000000e+00,
/* 87 23 */ 1.000000e+00,
/* 87 24 */ 1.000000e+00,
/* 87 25 */ 1.000000e+00,
/* 87 26 */ 1.000000e+00,
/* 87 27 */ 1.000000e+00,
/* 87 28 */ 1.000000e+00,
/* 87 29 */ 1.000000e+00,
/* 87 30 */ 1.000000e+00,
/* 87 31 */ 9.999745e-01,
/* 87 32 */ 9.987091e-01,
/* 87 33 */ 9.785836e-01,
/* 87 34 */ 8.782709e-01,
/* 87 35 */ 6.693455e-01,
/* 87 36 */ 4.258327e-01,
/* 87 37 */ 2.328127e-01,
/* 87 38 */ 1.138782e-01,
/* 87 39 */ 5.116545e-02,
/* 87 40 */ 2.156000e-02,
/* 87 41 */ 8.500000e-03,
/* 87 42 */ 3.220000e-03,
/* 87 43 */ 1.178182e-03,
/* 87 44 */ 4.272727e-04,
/* 87 45 */ 1.490909e-04,
/* 87 46 */ 5.454545e-05,
/* 87 47 */ 2.000000e-05,
/* 87 48 */ 1.476659e-05,
/* 87 49 */ 3.857169e-06,
/* 87 50 */ 9.628326e-07,
/* 87 51 */ 2.296007e-07,
/* 87 52 */ 5.228315e-08,
/* 87 53 */ 1.136372e-08,
/* 87 54 */ 2.356296e-09,
/* 87 55 */ 4.658490e-10,
/* 87 56 */ 8.775971e-11,
/* 87 57 */ 1.574270e-11,
/* 87 58 */ 2.686987e-12,
/* 87 59 */ 4.360015e-13,
/* 87 60 */ 6.719599e-14,
/* 87 61 */ 9.826247e-15,
/* 87 62 */ 1.361858e-15,
/* 87 63 */ 1.786641e-16,
/* 87 64 */ 2.215694e-17,
/* 87 65 */ 2.593540e-18,
/* 87 66 */ 2.860626e-19,
/* 87 67 */ 2.967627e-20,
/* 87 68 */ 2.889629e-21,
/* 87 69 */ 2.634880e-22,
/* 87 70 */ 2.244124e-23,
/* 87 71 */ 1.780087e-24,
/* 87 72 */ 1.310752e-25,
/* 87 73 */ 8.926149e-27,
/* 87 74 */ 5.597773e-28,
/* 87 75 */ 3.216830e-29,
/* 87 76 */ 1.684220e-30,
/* 87 77 */ 7.979445e-32,
/* 87 78 */ 3.393251e-33,
/* 87 79 */ 1.282426e-34,
/* 87 80 */ 4.254941e-36,
/* 87 81 */ 1.220184e-37,
/* 87 82 */ 2.963035e-39,
/* 87 83 */ 5.924554e-41,
/* 87 84 */ 9.365135e-43,
/* 87 85 */ 1.097344e-44,
/* 87 86 */ 8.473199e-47,
/* 87 87 */ 3.234045e-49,
/* 88 0 */ 1.000000e+00,
/* 88 1 */ 1.000000e+00,
/* 88 2 */ 1.000000e+00,
/* 88 3 */ 1.000000e+00,
/* 88 4 */ 1.000000e+00,
/* 88 5 */ 1.000000e+00,
/* 88 6 */ 1.000000e+00,
/* 88 7 */ 1.000000e+00,
/* 88 8 */ 1.000000e+00,
/* 88 9 */ 1.000000e+00,
/* 88 10 */ 1.000000e+00,
/* 88 11 */ 1.000000e+00,
/* 88 12 */ 1.000000e+00,
/* 88 13 */ 1.000000e+00,
/* 88 14 */ 1.000000e+00,
/* 88 15 */ 1.000000e+00,
/* 88 16 */ 1.000000e+00,
/* 88 17 */ 1.000000e+00,
/* 88 18 */ 1.000000e+00,
/* 88 19 */ 1.000000e+00,
/* 88 20 */ 1.000000e+00,
/* 88 21 */ 1.000000e+00,
/* 88 22 */ 1.000000e+00,
/* 88 23 */ 1.000000e+00,
/* 88 24 */ 1.000000e+00,
/* 88 25 */ 1.000000e+00,
/* 88 26 */ 1.000000e+00,
/* 88 27 */ 1.000000e+00,
/* 88 28 */ 1.000000e+00,
/* 88 29 */ 1.000000e+00,
/* 88 30 */ 1.000000e+00,
/* 88 31 */ 9.999945e-01,
/* 88 32 */ 9.996291e-01,
/* 88 33 */ 9.903109e-01,
/* 88 34 */ 9.251400e-01,
/* 88 35 */ 7.494745e-01,
/* 88 36 */ 5.065945e-01,
/* 88 37 */ 2.911964e-01,
/* 88 38 */ 1.479655e-01,
/* 88 39 */ 6.874727e-02,
/* 88 40 */ 2.957091e-02,
/* 88 41 */ 1.206727e-02,
/* 88 42 */ 4.640000e-03,
/* 88 43 */ 1.761818e-03,
/* 88 44 */ 6.236364e-04,
/* 88 45 */ 2.127273e-04,
/* 88 46 */ 8.363636e-05,
/* 88 47 */ 3.272727e-05,
/* 88 48 */ 2.514700e-05,
/* 88 49 */ 6.735024e-06,
/* 88 50 */ 1.724962e-06,
/* 88 51 */ 4.223463e-07,
/* 88 52 */ 9.882074e-08,
/* 88 53 */ 2.208713e-08,
/* 88 54 */ 4.713477e-09,
/* 88 55 */ 9.599105e-10,
/* 88 56 */ 1.864484e-10,
/* 88 57 */ 3.451829e-11,
/* 88 58 */ 6.086932e-12,
/* 88 59 */ 1.021576e-12,
/* 88 60 */ 1.630406e-13,
/* 88 61 */ 2.472109e-14,
/* 88 62 */ 3.557449e-15,
/* 88 63 */ 4.853071e-16,
/* 88 64 */ 6.268445e-17,
/* 88 65 */ 7.655455e-18,
/* 88 66 */ 8.826555e-19,
/* 88 67 */ 9.591617e-20,
/* 88 68 */ 9.805396e-21,
/* 88 69 */ 9.410516e-22,
/* 88 70 */ 8.459321e-23,
/* 88 71 */ 7.104121e-24,
/* 88 72 */ 5.557467e-25,
/* 88 73 */ 4.036540e-26,
/* 88 74 */ 2.711971e-27,
/* 88 75 */ 1.678206e-28,
/* 88 76 */ 9.517924e-30,
/* 88 77 */ 4.918924e-31,
/* 88 78 */ 2.300767e-32,
/* 88 79 */ 9.660825e-34,
/* 88 80 */ 3.605759e-35,
/* 88 81 */ 1.181654e-36,
/* 88 82 */ 3.347490e-38,
/* 88 83 */ 8.031396e-40,
/* 88 84 */ 1.586836e-41,
/* 88 85 */ 2.478979e-43,
/* 88 86 */ 2.871065e-45,
/* 88 87 */ 2.191526e-47,
/* 88 88 */ 8.269910e-50,
/* 89 0 */ 1.000000e+00,
/* 89 1 */ 1.000000e+00,
/* 89 2 */ 1.000000e+00,
/* 89 3 */ 1.000000e+00,
/* 89 4 */ 1.000000e+00,
/* 89 5 */ 1.000000e+00,
/* 89 6 */ 1.000000e+00,
/* 89 7 */ 1.000000e+00,
/* 89 8 */ 1.000000e+00,
/* 89 9 */ 1.000000e+00,
/* 89 10 */ 1.000000e+00,
/* 89 11 */ 1.000000e+00,
/* 89 12 */ 1.000000e+00,
/* 89 13 */ 1.000000e+00,
/* 89 14 */ 1.000000e+00,
/* 89 15 */ 1.000000e+00,
/* 89 16 */ 1.000000e+00,
/* 89 17 */ 1.000000e+00,
/* 89 18 */ 1.000000e+00,
/* 89 19 */ 1.000000e+00,
/* 89 20 */ 1.000000e+00,
/* 89 21 */ 1.000000e+00,
/* 89 22 */ 1.000000e+00,
/* 89 23 */ 1.000000e+00,
/* 89 24 */ 1.000000e+00,
/* 89 25 */ 1.000000e+00,
/* 89 26 */ 1.000000e+00,
/* 89 27 */ 1.000000e+00,
/* 89 28 */ 1.000000e+00,
/* 89 29 */ 1.000000e+00,
/* 89 30 */ 1.000000e+00,
/* 89 31 */ 1.000000e+00,
/* 89 32 */ 9.999018e-01,
/* 89 33 */ 9.961400e-01,
/* 89 34 */ 9.579236e-01,
/* 89 35 */ 8.207636e-01,
/* 89 36 */ 5.906891e-01,
/* 89 37 */ 3.584673e-01,
/* 89 38 */ 1.897818e-01,
/* 89 39 */ 9.075818e-02,
/* 89 40 */ 4.045636e-02,
/* 89 41 */ 1.669636e-02,
/* 89 42 */ 6.596364e-03,
/* 89 43 */ 2.523636e-03,
/* 89 44 */ 9.290909e-04,
/* 89 45 */ 3.272727e-04,
/* 89 46 */ 1.145455e-04,
/* 89 47 */ 4.727273e-05,
/* 89 48 */ 4.224722e-05,
/* 89 49 */ 1.159424e-05,
/* 89 50 */ 3.044763e-06,
/* 89 51 */ 7.649037e-07,
/* 89 52 */ 1.837631e-07,
/* 89 53 */ 4.220317e-08,
/* 89 54 */ 9.261558e-09,
/* 89 55 */ 1.941200e-09,
/* 89 56 */ 3.883970e-10,
/* 89 57 */ 7.413919e-11,
/* 89 58 */ 1.349295e-11,
/* 89 59 */ 2.339617e-12,
/* 89 60 */ 3.862091e-13,
/* 89 61 */ 6.064107e-14,
/* 89 62 */ 9.048317e-15,
/* 89 63 */ 1.281666e-15,
/* 89 64 */ 1.721443e-16,
/* 89 65 */ 2.189659e-17,
/* 89 66 */ 2.634065e-18,
/* 89 67 */ 2.992133e-19,
/* 89 68 */ 3.204116e-20,
/* 89 69 */ 3.228483e-21,
/* 89 70 */ 3.054581e-22,
/* 89 71 */ 2.707471e-23,
/* 89 72 */ 2.242394e-24,
/* 89 73 */ 1.730346e-25,
/* 89 74 */ 1.239934e-26,
/* 89 75 */ 8.220240e-28,
/* 89 76 */ 5.020302e-29,
/* 89 77 */ 2.810509e-30,
/* 89 78 */ 1.433978e-31,
/* 89 79 */ 6.622837e-33,
/* 89 80 */ 2.746329e-34,
/* 89 81 */ 1.012437e-35,
/* 89 82 */ 3.277628e-37,
/* 89 83 */ 9.173809e-39,
/* 89 84 */ 2.174925e-40,
/* 89 85 */ 4.246864e-42,
/* 89 86 */ 6.557695e-44,
/* 89 87 */ 7.507942e-46,
/* 89 88 */ 5.666052e-48,
/* 89 89 */ 2.114199e-50,
/* 90 0 */ 1.000000e+00,
/* 90 1 */ 1.000000e+00,
/* 90 2 */ 1.000000e+00,
/* 90 3 */ 1.000000e+00,
/* 90 4 */ 1.000000e+00,
/* 90 5 */ 1.000000e+00,
/* 90 6 */ 1.000000e+00,
/* 90 7 */ 1.000000e+00,
/* 90 8 */ 1.000000e+00,
/* 90 9 */ 1.000000e+00,
/* 90 10 */ 1.000000e+00,
/* 90 11 */ 1.000000e+00,
/* 90 12 */ 1.000000e+00,
/* 90 13 */ 1.000000e+00,
/* 90 14 */ 1.000000e+00,
/* 90 15 */ 1.000000e+00,
/* 90 16 */ 1.000000e+00,
/* 90 17 */ 1.000000e+00,
/* 90 18 */ 1.000000e+00,
/* 90 19 */ 1.000000e+00,
/* 90 20 */ 1.000000e+00,
/* 90 21 */ 1.000000e+00,
/* 90 22 */ 1.000000e+00,
/* 90 23 */ 1.000000e+00,
/* 90 24 */ 1.000000e+00,
/* 90 25 */ 1.000000e+00,
/* 90 26 */ 1.000000e+00,
/* 90 27 */ 1.000000e+00,
/* 90 28 */ 1.000000e+00,
/* 90 29 */ 1.000000e+00,
/* 90 30 */ 1.000000e+00,
/* 90 31 */ 1.000000e+00,
/* 90 32 */ 9.999727e-01,
/* 90 33 */ 9.985945e-01,
/* 90 34 */ 9.783782e-01,
/* 90 35 */ 8.799582e-01,
/* 90 36 */ 6.740891e-01,
/* 90 37 */ 4.329364e-01,
/* 90 38 */ 2.400436e-01,
/* 90 39 */ 1.191818e-01,
/* 90 40 */ 5.422545e-02,
/* 90 41 */ 2.318727e-02,
/* 90 42 */ 9.343636e-03,
/* 90 43 */ 3.709091e-03,
/* 90 44 */ 1.358182e-03,
/* 90 45 */ 4.909091e-04,
/* 90 46 */ 1.563636e-04,
/* 90 47 */ 6.000000e-05,
/* 90 48 */ 2.545455e-05,
/* 90 49 */ 1.968780e-05,
/* 90 50 */ 5.297929e-06,
/* 90 51 */ 1.364697e-06,
/* 90 52 */ 3.364010e-07,
/* 90 53 */ 7.932701e-08,
/* 90 54 */ 1.788794e-08,
/* 90 55 */ 3.855562e-09,
/* 90 56 */ 7.939514e-10,
/* 90 57 */ 1.561159e-10,
/* 90 58 */ 2.929481e-11,
/* 90 59 */ 5.242538e-12,
/* 90 60 */ 8.941039e-13,
/* 90 61 */ 1.452069e-13,
/* 90 62 */ 2.243691e-14,
/* 90 63 */ 3.295356e-15,
/* 90 64 */ 4.595696e-16,
/* 90 65 */ 6.078716e-17,
/* 90 66 */ 7.616165e-18,
/* 90 67 */ 9.026558e-19,
/* 90 68 */ 1.010427e-19,
/* 90 69 */ 1.066475e-20,
/* 90 70 */ 1.059369e-21,
/* 90 71 */ 9.883072e-23,
/* 90 72 */ 8.639305e-24,
/* 90 73 */ 7.058014e-25,
/* 90 74 */ 5.373259e-26,
/* 90 75 */ 3.799397e-27,
/* 90 76 */ 2.485918e-28,
/* 90 77 */ 1.498619e-29,
/* 90 78 */ 8.282795e-31,
/* 90 79 */ 4.172864e-32,
/* 90 80 */ 1.903284e-33,
/* 90 81 */ 7.795539e-35,
/* 90 82 */ 2.838967e-36,
/* 90 83 */ 9.080582e-38,
/* 90 84 */ 2.511465e-39,
/* 90 85 */ 5.884445e-41,
/* 90 86 */ 1.135722e-42,
/* 90 87 */ 1.733626e-44,
/* 90 88 */ 1.962373e-46,
/* 90 89 */ 1.464377e-48,
/* 90 90 */ 5.403605e-51,
/* 91 0 */ 1.000000e+00,
/* 91 1 */ 1.000000e+00,
/* 91 2 */ 1.000000e+00,
/* 91 3 */ 1.000000e+00,
/* 91 4 */ 1.000000e+00,
/* 91 5 */ 1.000000e+00,
/* 91 6 */ 1.000000e+00,
/* 91 7 */ 1.000000e+00,
/* 91 8 */ 1.000000e+00,
/* 91 9 */ 1.000000e+00,
/* 91 10 */ 1.000000e+00,
/* 91 11 */ 1.000000e+00,
/* 91 12 */ 1.000000e+00,
/* 91 13 */ 1.000000e+00,
/* 91 14 */ 1.000000e+00,
/* 91 15 */ 1.000000e+00,
/* 91 16 */ 1.000000e+00,
/* 91 17 */ 1.000000e+00,
/* 91 18 */ 1.000000e+00,
/* 91 19 */ 1.000000e+00,
/* 91 20 */ 1.000000e+00,
/* 91 21 */ 1.000000e+00,
/* 91 22 */ 1.000000e+00,
/* 91 23 */ 1.000000e+00,
/* 91 24 */ 1.000000e+00,
/* 91 25 */ 1.000000e+00,
/* 91 26 */ 1.000000e+00,
/* 91 27 */ 1.000000e+00,
/* 91 28 */ 1.000000e+00,
/* 91 29 */ 1.000000e+00,
/* 91 30 */ 1.000000e+00,
/* 91 31 */ 1.000000e+00,
/* 91 32 */ 9.999964e-01,
/* 91 33 */ 9.995255e-01,
/* 91 34 */ 9.901091e-01,
/* 91 35 */ 9.248764e-01,
/* 91 36 */ 7.525418e-01,
/* 91 37 */ 5.127691e-01,
/* 91 38 */ 2.985800e-01,
/* 91 39 */ 1.536127e-01,
/* 91 40 */ 7.255091e-02,
/* 91 41 */ 3.156545e-02,
/* 91 42 */ 1.297273e-02,
/* 91 43 */ 5.234545e-03,
/* 91 44 */ 1.960000e-03,
/* 91 45 */ 7.527273e-04,
/* 91 46 */ 2.472727e-04,
/* 91 47 */ 8.727273e-05,
/* 91 48 */ 4.000000e-05,
/* 91 49 */ 3.299227e-05,
/* 91 50 */ 9.091975e-06,
/* 91 51 */ 2.399893e-06,
/* 91 52 */ 6.065901e-07,
/* 91 53 */ 1.467688e-07,
/* 91 54 */ 3.398244e-08,
/* 91 55 */ 7.526385e-09,
/* 91 56 */ 1.593814e-09,
/* 91 57 */ 3.225486e-10,
/* 91 58 */ 6.234811e-11,
/* 91 59 */ 1.150434e-11,
/* 91 60 */ 2.024995e-12,
/* 91 61 */ 3.397775e-13,
/* 91 62 */ 5.430351e-14,
/* 91 63 */ 8.259320e-15,
/* 91 64 */ 1.194339e-15,
/* 91 65 */ 1.640293e-16,
/* 91 66 */ 2.137098e-17,
/* 91 67 */ 2.638071e-18,
/* 91 68 */ 3.081076e-19,
/* 91 69 */ 3.399423e-20,
/* 91 70 */ 3.537193e-21,
/* 91 71 */ 3.464561e-22,
/* 91 72 */ 3.187636e-23,
/* 91 73 */ 2.748605e-24,
/* 91 74 */ 2.215397e-25,
/* 91 75 */ 1.664252e-26,
/* 91 76 */ 1.161404e-27,
/* 91 77 */ 7.500937e-29,
/* 91 78 */ 4.464280e-30,
/* 91 79 */ 2.436340e-31,
/* 91 80 */ 1.212171e-32,
/* 91 81 */ 5.460947e-34,
/* 91 82 */ 2.209581e-35,
/* 91 83 */ 7.950357e-37,
/* 91 84 */ 2.512835e-38,
/* 91 85 */ 6.868500e-40,
/* 91 86 */ 1.590683e-41,
/* 91 87 */ 3.034946e-43,
/* 91 88 */ 4.580272e-45,
/* 91 89 */ 5.126603e-47,
/* 91 90 */ 3.783267e-49,
/* 91 91 */ 1.380754e-51,
/* 92 0 */ 1.000000e+00,
/* 92 1 */ 1.000000e+00,
/* 92 2 */ 1.000000e+00,
/* 92 3 */ 1.000000e+00,
/* 92 4 */ 1.000000e+00,
/* 92 5 */ 1.000000e+00,
/* 92 6 */ 1.000000e+00,
/* 92 7 */ 1.000000e+00,
/* 92 8 */ 1.000000e+00,
/* 92 9 */ 1.000000e+00,
/* 92 10 */ 1.000000e+00,
/* 92 11 */ 1.000000e+00,
/* 92 12 */ 1.000000e+00,
/* 92 13 */ 1.000000e+00,
/* 92 14 */ 1.000000e+00,
/* 92 15 */ 1.000000e+00,
/* 92 16 */ 1.000000e+00,
/* 92 17 */ 1.000000e+00,
/* 92 18 */ 1.000000e+00,
/* 92 19 */ 1.000000e+00,
/* 92 20 */ 1.000000e+00,
/* 92 21 */ 1.000000e+00,
/* 92 22 */ 1.000000e+00,
/* 92 23 */ 1.000000e+00,
/* 92 24 */ 1.000000e+00,
/* 92 25 */ 1.000000e+00,
/* 92 26 */ 1.000000e+00,
/* 92 27 */ 1.000000e+00,
/* 92 28 */ 1.000000e+00,
/* 92 29 */ 1.000000e+00,
/* 92 30 */ 1.000000e+00,
/* 92 31 */ 1.000000e+00,
/* 92 32 */ 9.999982e-01,
/* 92 33 */ 9.998873e-01,
/* 92 34 */ 9.959782e-01,
/* 92 35 */ 9.570600e-01,
/* 92 36 */ 8.220836e-01,
/* 92 37 */ 5.950418e-01,
/* 92 38 */ 3.650345e-01,
/* 92 39 */ 1.957327e-01,
/* 92 40 */ 9.528000e-02,
/* 92 41 */ 4.273818e-02,
/* 92 42 */ 1.803818e-02,
/* 92 43 */ 7.307273e-03,
/* 92 44 */ 2.823636e-03,
/* 92 45 */ 1.096364e-03,
/* 92 46 */ 3.727273e-04,
/* 92 47 */ 1.236364e-04,
/* 92 48 */ 5.272727e-05,
/* 92 49 */ 1.454545e-05,
/* 92 50 */ 1.090909e-05,
/* 92 51 */ 4.161937e-06,
/* 92 52 */ 1.077973e-06,
/* 92 53 */ 2.674447e-07,
/* 92 54 */ 6.353810e-08,
/* 92 55 */ 1.444947e-08,
/* 92 56 */ 3.144210e-09,
/* 92 57 */ 6.543615e-10,
/* 92 58 */ 1.301828e-10,
/* 92 59 */ 2.474457e-11,
/* 92 60 */ 4.490891e-12,
/* 92 61 */ 7.777170e-13,
/* 92 62 */ 1.284188e-13,
/* 92 63 */ 2.020249e-14,
/* 92 64 */ 3.025295e-15,
/* 92 65 */ 4.308219e-16,
/* 92 66 */ 5.828219e-17,
/* 92 67 */ 7.481321e-18,
/* 92 68 */ 9.100644e-19,
/* 92 69 */ 1.047634e-19,
/* 92 70 */ 1.139519e-20,
/* 92 71 */ 1.169148e-21,
/* 92 72 */ 1.129370e-22,
/* 92 73 */ 1.024978e-23,
/* 92 74 */ 8.719570e-25,
/* 92 75 */ 6.935020e-26,
/* 92 76 */ 5.141663e-27,
/* 92 77 */ 3.541839e-28,
/* 92 78 */ 2.258361e-29,
/* 92 79 */ 1.327184e-30,
/* 92 80 */ 7.152978e-32,
/* 92 81 */ 3.515187e-33,
/* 92 82 */ 1.564418e-34,
/* 92 83 */ 6.254000e-36,
/* 92 84 */ 2.223614e-37,
/* 92 85 */ 6.945795e-39,
/* 92 86 */ 1.876566e-40,
/* 92 87 */ 4.296222e-42,
/* 92 88 */ 8.104234e-44,
/* 92 89 */ 1.209386e-45,
/* 92 90 */ 1.338659e-47,
/* 92 91 */ 9.770718e-50,
/* 92 92 */ 3.527335e-52,
/* 93 0 */ 1.000000e+00,
/* 93 1 */ 1.000000e+00,
/* 93 2 */ 1.000000e+00,
/* 93 3 */ 1.000000e+00,
/* 93 4 */ 1.000000e+00,
/* 93 5 */ 1.000000e+00,
/* 93 6 */ 1.000000e+00,
/* 93 7 */ 1.000000e+00,
/* 93 8 */ 1.000000e+00,
/* 93 9 */ 1.000000e+00,
/* 93 10 */ 1.000000e+00,
/* 93 11 */ 1.000000e+00,
/* 93 12 */ 1.000000e+00,
/* 93 13 */ 1.000000e+00,
/* 93 14 */ 1.000000e+00,
/* 93 15 */ 1.000000e+00,
/* 93 16 */ 1.000000e+00,
/* 93 17 */ 1.000000e+00,
/* 93 18 */ 1.000000e+00,
/* 93 19 */ 1.000000e+00,
/* 93 20 */ 1.000000e+00,
/* 93 21 */ 1.000000e+00,
/* 93 22 */ 1.000000e+00,
/* 93 23 */ 1.000000e+00,
/* 93 24 */ 1.000000e+00,
/* 93 25 */ 1.000000e+00,
/* 93 26 */ 1.000000e+00,
/* 93 27 */ 1.000000e+00,
/* 93 28 */ 1.000000e+00,
/* 93 29 */ 1.000000e+00,
/* 93 30 */ 1.000000e+00,
/* 93 31 */ 1.000000e+00,
/* 93 32 */ 1.000000e+00,
/* 93 33 */ 9.999709e-01,
/* 93 34 */ 9.984582e-01,
/* 93 35 */ 9.776200e-01,
/* 93 36 */ 8.802127e-01,
/* 93 37 */ 6.768945e-01,
/* 93 38 */ 4.390200e-01,
/* 93 39 */ 2.459364e-01,
/* 93 40 */ 1.235055e-01,
/* 93 41 */ 5.715273e-02,
/* 93 42 */ 2.466727e-02,
/* 93 43 */ 1.020364e-02,
/* 93 44 */ 4.041818e-03,
/* 93 45 */ 1.576364e-03,
/* 93 46 */ 5.490909e-04,
/* 93 47 */ 1.854545e-04,
/* 93 48 */ 6.909091e-05,
/* 93 49 */ 2.181818e-05,
/* 93 50 */ 1.090909e-05,
/* 93 51 */ 7.121256e-06,
/* 93 52 */ 1.888941e-06,
/* 93 53 */ 4.802404e-07,
/* 93 54 */ 1.169907e-07,
/* 93 55 */ 2.729938e-08,
/* 93 56 */ 6.099614e-09,
/* 93 57 */ 1.304430e-09,
/* 93 58 */ 2.668755e-10,
/* 93 59 */ 5.220905e-11,
/* 93 60 */ 9.760883e-12,
/* 93 61 */ 1.742896e-12,
/* 93 62 */ 2.970295e-13,
/* 93 63 */ 4.827832e-14,
/* 93 64 */ 7.477851e-15,
/* 93 65 */ 1.102779e-15,
/* 93 66 */ 1.546909e-16,
/* 93 67 */ 2.061788e-17,
/* 93 68 */ 2.608074e-18,
/* 93 69 */ 3.127066e-19,
/* 93 70 */ 3.548830e-20,
/* 93 71 */ 3.806212e-21,
/* 93 72 */ 3.851407e-22,
/* 93 73 */ 3.669824e-23,
/* 93 74 */ 3.285956e-24,
/* 93 75 */ 2.758396e-25,
/* 93 76 */ 2.165203e-26,
/* 93 77 */ 1.584589e-27,
/* 93 78 */ 1.077643e-28,
/* 93 79 */ 6.784882e-30,
/* 93 80 */ 3.937769e-31,
/* 93 81 */ 2.096247e-32,
/* 93 82 */ 1.017665e-33,
/* 93 83 */ 4.474797e-35,
/* 93 84 */ 1.767681e-36,
/* 93 85 */ 6.211426e-38,
/* 93 86 */ 1.917778e-39,
/* 93 87 */ 5.122030e-41,
/* 93 88 */ 1.159374e-42,
/* 93 89 */ 2.162529e-44,
/* 93 90 */ 3.191405e-46,
/* 93 91 */ 3.493870e-48,
/* 93 92 */ 2.522520e-50,
/* 93 93 */ 9.008998e-53,
/* 94 0 */ 1.000000e+00,
/* 94 1 */ 1.000000e+00,
/* 94 2 */ 1.000000e+00,
/* 94 3 */ 1.000000e+00,
/* 94 4 */ 1.000000e+00,
/* 94 5 */ 1.000000e+00,
/* 94 6 */ 1.000000e+00,
/* 94 7 */ 1.000000e+00,
/* 94 8 */ 1.000000e+00,
/* 94 9 */ 1.000000e+00,
/* 94 10 */ 1.000000e+00,
/* 94 11 */ 1.000000e+00,
/* 94 12 */ 1.000000e+00,
/* 94 13 */ 1.000000e+00,
/* 94 14 */ 1.000000e+00,
/* 94 15 */ 1.000000e+00,
/* 94 16 */ 1.000000e+00,
/* 94 17 */ 1.000000e+00,
/* 94 18 */ 1.000000e+00,
/* 94 19 */ 1.000000e+00,
/* 94 20 */ 1.000000e+00,
/* 94 21 */ 1.000000e+00,
/* 94 22 */ 1.000000e+00,
/* 94 23 */ 1.000000e+00,
/* 94 24 */ 1.000000e+00,
/* 94 25 */ 1.000000e+00,
/* 94 26 */ 1.000000e+00,
/* 94 27 */ 1.000000e+00,
/* 94 28 */ 1.000000e+00,
/* 94 29 */ 1.000000e+00,
/* 94 30 */ 1.000000e+00,
/* 94 31 */ 1.000000e+00,
/* 94 32 */ 1.000000e+00,
/* 94 33 */ 9.999873e-01,
/* 94 34 */ 9.994909e-01,
/* 94 35 */ 9.895655e-01,
/* 94 36 */ 9.249655e-01,
/* 94 37 */ 7.539382e-01,
/* 94 38 */ 5.178655e-01,
/* 94 39 */ 3.043455e-01,
/* 94 40 */ 1.588255e-01,
/* 94 41 */ 7.545818e-02,
/* 94 42 */ 3.347455e-02,
/* 94 43 */ 1.406909e-02,
/* 94 44 */ 5.674545e-03,
/* 94 45 */ 2.172727e-03,
/* 94 46 */ 7.963636e-04,
/* 94 47 */ 2.690909e-04,
/* 94 48 */ 1.036364e-04,
/* 94 49 */ 4.181818e-05,
/* 94 50 */ 1.272727e-05,
/* 94 51 */ 1.202746e-05,
/* 94 52 */ 3.265403e-06,
/* 94 53 */ 8.502207e-07,
/* 94 54 */ 2.122480e-07,
/* 94 55 */ 5.078575e-08,
/* 94 56 */ 1.164339e-08,
/* 94 57 */ 2.556769e-09,
/* 94 58 */ 5.375208e-10,
/* 94 59 */ 1.081403e-10,
/* 94 60 */ 2.080870e-11,
/* 94 61 */ 3.827549e-12,
/* 94 62 */ 6.725812e-13,
/* 94 63 */ 1.128290e-13,
/* 94 64 */ 1.805610e-14,
/* 94 65 */ 2.754225e-15,
/* 94 66 */ 4.000915e-16,
/* 94 67 */ 5.529409e-17,
/* 94 68 */ 7.262619e-18,
/* 94 69 */ 9.055116e-19,
/* 94 70 */ 1.070344e-19,
/* 94 71 */ 1.197757e-20,
/* 94 72 */ 1.266940e-21,
/* 94 73 */ 1.264571e-22,
/* 94 74 */ 1.188798e-23,
/* 94 75 */ 1.050365e-24,
/* 94 76 */ 8.702131e-26,
/* 94 77 */ 6.742652e-27,
/* 94 78 */ 4.871728e-28,
/* 94 79 */ 3.271486e-29,
/* 94 80 */ 2.034152e-30,
/* 94 81 */ 1.166081e-31,
/* 94 82 */ 6.132288e-33,
/* 94 83 */ 2.941371e-34,
/* 94 84 */ 1.278040e-35,
/* 94 85 */ 4.989550e-37,
/* 94 86 */ 1.732982e-38,
/* 94 87 */ 5.289366e-40,
/* 94 88 */ 1.396710e-41,
/* 94 89 */ 3.126090e-43,
/* 94 90 */ 5.766438e-45,
/* 94 91 */ 8.416817e-47,
/* 94 92 */ 9.114743e-49,
/* 94 93 */ 6.510202e-51,
/* 94 94 */ 2.300425e-53,
/* 95 0 */ 1.000000e+00,
/* 95 1 */ 1.000000e+00,
/* 95 2 */ 1.000000e+00,
/* 95 3 */ 1.000000e+00,
/* 95 4 */ 1.000000e+00,
/* 95 5 */ 1.000000e+00,
/* 95 6 */ 1.000000e+00,
/* 95 7 */ 1.000000e+00,
/* 95 8 */ 1.000000e+00,
/* 95 9 */ 1.000000e+00,
/* 95 10 */ 1.000000e+00,
/* 95 11 */ 1.000000e+00,
/* 95 12 */ 1.000000e+00,
/* 95 13 */ 1.000000e+00,
/* 95 14 */ 1.000000e+00,
/* 95 15 */ 1.000000e+00,
/* 95 16 */ 1.000000e+00,
/* 95 17 */ 1.000000e+00,
/* 95 18 */ 1.000000e+00,
/* 95 19 */ 1.000000e+00,
/* 95 20 */ 1.000000e+00,
/* 95 21 */ 1.000000e+00,
/* 95 22 */ 1.000000e+00,
/* 95 23 */ 1.000000e+00,
/* 95 24 */ 1.000000e+00,
/* 95 25 */ 1.000000e+00,
/* 95 26 */ 1.000000e+00,
/* 95 27 */ 1.000000e+00,
/* 95 28 */ 1.000000e+00,
/* 95 29 */ 1.000000e+00,
/* 95 30 */ 1.000000e+00,
/* 95 31 */ 1.000000e+00,
/* 95 32 */ 1.000000e+00,
/* 95 33 */ 9.999945e-01,
/* 95 34 */ 9.998709e-01,
/* 95 35 */ 9.957073e-01,
/* 95 36 */ 9.568036e-01,
/* 95 37 */ 8.226800e-01,
/* 95 38 */ 5.988291e-01,
/* 95 39 */ 3.702836e-01,
/* 95 40 */ 2.010164e-01,
/* 95 41 */ 9.868545e-02,
/* 95 42 */ 4.486545e-02,
/* 95 43 */ 1.930364e-02,
/* 95 44 */ 7.840000e-03,
/* 95 45 */ 3.081818e-03,
/* 95 46 */ 1.209091e-03,
/* 95 47 */ 4.290909e-04,
/* 95 48 */ 1.490909e-04,
/* 95 49 */ 6.363636e-05,
/* 95 50 */ 1.818182e-05,
/* 95 51 */ 7.272727e-06,
/* 95 52 */ 5.571383e-06,
/* 95 53 */ 1.484788e-06,
/* 95 54 */ 3.796085e-07,
/* 95 55 */ 9.308038e-08,
/* 95 56 */ 2.188249e-08,
/* 95 57 */ 4.930610e-09,
/* 95 58 */ 1.064392e-09,
/* 95 59 */ 2.200458e-10,
/* 95 60 */ 4.354404e-11,
/* 95 61 */ 8.243685e-12,
/* 95 62 */ 1.492250e-12,
/* 95 63 */ 2.581165e-13,
/* 95 64 */ 4.263287e-14,
/* 95 65 */ 6.718942e-15,
/* 95 66 */ 1.009548e-15,
/* 95 67 */ 1.444879e-16,
/* 95 68 */ 1.967832e-17,
/* 95 69 */ 2.547587e-18,
/* 95 70 */ 3.131435e-19,
/* 95 71 */ 3.649819e-20,
/* 95 72 */ 4.028078e-21,
/* 95 73 */ 4.202883e-22,
/* 95 74 */ 4.138802e-23,
/* 95 75 */ 3.839339e-24,
/* 95 76 */ 3.347959e-25,
/* 95 77 */ 2.737976e-26,
/* 95 78 */ 2.094450e-27,
/* 95 79 */ 1.494262e-28,
/* 95 80 */ 9.909705e-30,
/* 95 81 */ 6.086073e-31,
/* 95 82 */ 3.446553e-32,
/* 95 83 */ 1.790789e-33,
/* 95 84 */ 8.487866e-35,
/* 95 85 */ 3.644855e-36,
/* 95 86 */ 1.406511e-37,
/* 95 87 */ 4.829242e-39,
/* 95 88 */ 1.457297e-40,
/* 95 89 */ 3.805092e-42,
/* 95 90 */ 8.422257e-44,
/* 95 91 */ 1.536581e-45,
/* 95 92 */ 2.218544e-47,
/* 95 93 */ 2.376770e-49,
/* 95 94 */ 1.679613e-51,
/* 95 95 */ 5.872774e-54,
/* 96 0 */ 1.000000e+00,
/* 96 1 */ 1.000000e+00,
/* 96 2 */ 1.000000e+00,
/* 96 3 */ 1.000000e+00,
/* 96 4 */ 1.000000e+00,
/* 96 5 */ 1.000000e+00,
/* 96 6 */ 1.000000e+00,
/* 96 7 */ 1.000000e+00,
/* 96 8 */ 1.000000e+00,
/* 96 9 */ 1.000000e+00,
/* 96 10 */ 1.000000e+00,
/* 96 11 */ 1.000000e+00,
/* 96 12 */ 1.000000e+00,
/* 96 13 */ 1.000000e+00,
/* 96 14 */ 1.000000e+00,
/* 96 15 */ 1.000000e+00,
/* 96 16 */ 1.000000e+00,
/* 96 17 */ 1.000000e+00,
/* 96 18 */ 1.000000e+00,
/* 96 19 */ 1.000000e+00,
/* 96 20 */ 1.000000e+00,
/* 96 21 */ 1.000000e+00,
/* 96 22 */ 1.000000e+00,
/* 96 23 */ 1.000000e+00,
/* 96 24 */ 1.000000e+00,
/* 96 25 */ 1.000000e+00,
/* 96 26 */ 1.000000e+00,
/* 96 27 */ 1.000000e+00,
/* 96 28 */ 1.000000e+00,
/* 96 29 */ 1.000000e+00,
/* 96 30 */ 1.000000e+00,
/* 96 31 */ 1.000000e+00,
/* 96 32 */ 1.000000e+00,
/* 96 33 */ 9.999982e-01,
/* 96 34 */ 9.999764e-01,
/* 96 35 */ 9.984782e-01,
/* 96 36 */ 9.773127e-01,
/* 96 37 */ 8.798055e-01,
/* 96 38 */ 6.793218e-01,
/* 96 39 */ 4.432273e-01,
/* 96 40 */ 2.516127e-01,
/* 96 41 */ 1.279745e-01,
/* 96 42 */ 5.969636e-02,
/* 96 43 */ 2.622909e-02,
/* 96 44 */ 1.099818e-02,
/* 96 45 */ 4.398182e-03,
/* 96 46 */ 1.745455e-03,
/* 96 47 */ 6.236364e-04,
/* 96 48 */ 2.218182e-04,
/* 96 49 */ 8.363636e-05,
/* 96 50 */ 2.545455e-05,
/* 96 51 */ 7.272727e-06,
/* 96 52 */ 1.818182e-06,
/* 96 53 */ 1.818182e-06,
/* 96 54 */ 6.696392e-07,
/* 96 55 */ 1.681618e-07,
/* 96 56 */ 4.051297e-08,
/* 96 57 */ 9.360587e-09,
/* 96 58 */ 2.073478e-09,
/* 96 59 */ 4.401612e-10,
/* 96 60 */ 8.950545e-11,
/* 96 61 */ 1.742623e-11,
/* 96 62 */ 3.246706e-12,
/* 96 63 */ 5.785165e-13,
/* 96 64 */ 9.852473e-14,
/* 96 65 */ 1.602616e-14,
/* 96 66 */ 2.487929e-15,
/* 96 67 */ 3.683077e-16,
/* 96 68 */ 5.194626e-17,
/* 96 69 */ 6.973308e-18,
/* 96 70 */ 8.900105e-19,
/* 96 71 */ 1.078722e-19,
/* 96 72 */ 1.239996e-20,
/* 96 73 */ 1.349926e-21,
/* 96 74 */ 1.389636e-22,
/* 96 75 */ 1.350350e-23,
/* 96 76 */ 1.236291e-24,
/* 96 77 */ 1.064166e-25,
/* 96 78 */ 8.592018e-27,
/* 96 79 */ 6.489944e-28,
/* 96 80 */ 4.572678e-29,
/* 96 81 */ 2.995323e-30,
/* 96 82 */ 1.817286e-31,
/* 96 83 */ 1.016804e-32,
/* 96 84 */ 5.220649e-34,
/* 96 85 */ 2.445493e-35,
/* 96 86 */ 1.037994e-36,
/* 96 87 */ 3.959693e-38,
/* 96 88 */ 1.344180e-39,
/* 96 89 */ 4.010897e-41,
/* 96 90 */ 1.035684e-42,
/* 96 91 */ 2.267316e-44,
/* 96 92 */ 4.091775e-46,
/* 96 93 */ 5.844501e-48,
/* 96 94 */ 6.194970e-50,
/* 96 95 */ 4.331937e-52,
/* 96 96 */ 1.498940e-54,
/* 97 0 */ 1.000000e+00,
/* 97 1 */ 1.000000e+00,
/* 97 2 */ 1.000000e+00,
/* 97 3 */ 1.000000e+00,
/* 97 4 */ 1.000000e+00,
/* 97 5 */ 1.000000e+00,
/* 97 6 */ 1.000000e+00,
/* 97 7 */ 1.000000e+00,
/* 97 8 */ 1.000000e+00,
/* 97 9 */ 1.000000e+00,
/* 97 10 */ 1.000000e+00,
/* 97 11 */ 1.000000e+00,
/* 97 12 */ 1.000000e+00,
/* 97 13 */ 1.000000e+00,
/* 97 14 */ 1.000000e+00,
/* 97 15 */ 1.000000e+00,
/* 97 16 */ 1.000000e+00,
/* 97 17 */ 1.000000e+00,
/* 97 18 */ 1.000000e+00,
/* 97 19 */ 1.000000e+00,
/* 97 20 */ 1.000000e+00,
/* 97 21 */ 1.000000e+00,
/* 97 22 */ 1.000000e+00,
/* 97 23 */ 1.000000e+00,
/* 97 24 */ 1.000000e+00,
/* 97 25 */ 1.000000e+00,
/* 97 26 */ 1.000000e+00,
/* 97 27 */ 1.000000e+00,
/* 97 28 */ 1.000000e+00,
/* 97 29 */ 1.000000e+00,
/* 97 30 */ 1.000000e+00,
/* 97 31 */ 1.000000e+00,
/* 97 32 */ 1.000000e+00,
/* 97 33 */ 9.999982e-01,
/* 97 34 */ 9.999873e-01,
/* 97 35 */ 9.994655e-01,
/* 97 36 */ 9.893491e-01,
/* 97 37 */ 9.243073e-01,
/* 97 38 */ 7.551709e-01,
/* 97 39 */ 5.215800e-01,
/* 97 40 */ 3.095800e-01,
/* 97 41 */ 1.632655e-01,
/* 97 42 */ 7.875273e-02,
/* 97 43 */ 3.541091e-02,
/* 97 44 */ 1.515455e-02,
/* 97 45 */ 6.174545e-03,
/* 97 46 */ 2.432727e-03,
/* 97 47 */ 9.418182e-04,
/* 97 48 */ 3.345455e-04,
/* 97 49 */ 1.290909e-04,
/* 97 50 */ 4.545455e-05,
/* 97 51 */ 1.272727e-05,
/* 97 52 */ 3.636364e-06,
/* 97 53 */ 3.636364e-06,
/* 97 54 */ 1.165628e-06,
/* 97 55 */ 2.996145e-07,
/* 97 56 */ 7.392618e-08,
/* 97 57 */ 1.750409e-08,
/* 97 58 */ 3.975984e-09,
/* 97 59 */ 8.660753e-10,
/* 97 60 */ 1.808412e-10,
/* 97 61 */ 3.618065e-11,
/* 97 62 */ 6.932340e-12,
/* 97 63 */ 1.271378e-12,
/* 97 64 */ 2.230515e-13,
/* 97 65 */ 3.741038e-14,
/* 97 66 */ 5.994193e-15,
/* 97 67 */ 9.168284e-16,
/* 97 68 */ 1.337523e-16,
/* 97 69 */ 1.859408e-17,
/* 97 70 */ 2.460799e-18,
/* 97 71 */ 3.096948e-19,
/* 97 72 */ 3.701967e-20,
/* 97 73 */ 4.197663e-21,
/* 97 74 */ 4.508584e-22,
/* 97 75 */ 4.579841e-23,
/* 97 76 */ 4.392273e-24,
/* 97 77 */ 3.969448e-25,
/* 97 78 */ 3.373309e-26,
/* 97 79 */ 2.689355e-27,
/* 97 80 */ 2.006170e-28,
/* 97 81 */ 1.396167e-29,
/* 97 82 */ 9.034712e-31,
/* 97 83 */ 5.415782e-32,
/* 97 84 */ 2.994357e-33,
/* 97 85 */ 1.519425e-34,
/* 97 86 */ 7.035069e-36,
/* 97 87 */ 2.951896e-37,
/* 97 88 */ 1.113342e-38,
/* 97 89 */ 3.737146e-40,
/* 97 90 */ 1.102792e-41,
/* 97 91 */ 2.816444e-43,
/* 97 92 */ 6.099007e-45,
/* 97 93 */ 1.088886e-46,
/* 97 94 */ 1.538832e-48,
/* 97 95 */ 1.614003e-50,
/* 97 96 */ 1.116904e-52,
/* 97 97 */ 3.825014e-55,
/* 98 0 */ 1.000000e+00,
/* 98 1 */ 1.000000e+00,
/* 98 2 */ 1.000000e+00,
/* 98 3 */ 1.000000e+00,
/* 98 4 */ 1.000000e+00,
/* 98 5 */ 1.000000e+00,
/* 98 6 */ 1.000000e+00,
/* 98 7 */ 1.000000e+00,
/* 98 8 */ 1.000000e+00,
/* 98 9 */ 1.000000e+00,
/* 98 10 */ 1.000000e+00,
/* 98 11 */ 1.000000e+00,
/* 98 12 */ 1.000000e+00,
/* 98 13 */ 1.000000e+00,
/* 98 14 */ 1.000000e+00,
/* 98 15 */ 1.000000e+00,
/* 98 16 */ 1.000000e+00,
/* 98 17 */ 1.000000e+00,
/* 98 18 */ 1.000000e+00,
/* 98 19 */ 1.000000e+00,
/* 98 20 */ 1.000000e+00,
/* 98 21 */ 1.000000e+00,
/* 98 22 */ 1.000000e+00,
/* 98 23 */ 1.000000e+00,
/* 98 24 */ 1.000000e+00,
/* 98 25 */ 1.000000e+00,
/* 98 26 */ 1.000000e+00,
/* 98 27 */ 1.000000e+00,
/* 98 28 */ 1.000000e+00,
/* 98 29 */ 1.000000e+00,
/* 98 30 */ 1.000000e+00,
/* 98 31 */ 1.000000e+00,
/* 98 32 */ 1.000000e+00,
/* 98 33 */ 9.999982e-01,
/* 98 34 */ 9.999982e-01,
/* 98 35 */ 9.998291e-01,
/* 98 36 */ 9.954018e-01,
/* 98 37 */ 9.559018e-01,
/* 98 38 */ 8.228018e-01,
/* 98 39 */ 6.024091e-01,
/* 98 40 */ 3.748891e-01,
/* 98 41 */ 2.062673e-01,
/* 98 42 */ 1.021473e-01,
/* 98 43 */ 4.720727e-02,
/* 98 44 */ 2.056909e-02,
/* 98 45 */ 8.587273e-03,
/* 98 46 */ 3.423636e-03,
/* 98 47 */ 1.374545e-03,
/* 98 48 */ 4.818182e-04,
/* 98 49 */ 1.836364e-04,
/* 98 50 */ 7.090909e-05,
/* 98 51 */ 2.363636e-05,
/* 98 52 */ 7.272727e-06,
/* 98 53 */ 1.818182e-06,
/* 98 54 */ 1.818182e-06,
/* 98 55 */ 5.267047e-07,
/* 98 56 */ 1.330220e-07,
/* 98 57 */ 3.225799e-08,
/* 98 58 */ 7.508939e-09,
/* 98 59 */ 1.677266e-09,
/* 98 60 */ 3.593731e-10,
/* 98 61 */ 7.382976e-11,
/* 98 62 */ 1.453660e-11,
/* 98 63 */ 2.741727e-12,
/* 98 64 */ 4.950843e-13,
/* 98 65 */ 8.554002e-14,
/* 98 66 */ 1.413230e-14,
/* 98 67 */ 2.231013e-15,
/* 98 68 */ 3.362806e-16,
/* 98 69 */ 4.835559e-17,
/* 98 70 */ 6.627328e-18,
/* 98 71 */ 8.648544e-19,
/* 98 72 */ 1.073461e-19,
/* 98 73 */ 1.265758e-20,
/* 98 74 */ 1.416022e-21,
/* 98 75 */ 1.500800e-22,
/* 98 76 */ 1.504624e-23,
/* 98 77 */ 1.424407e-24,
/* 98 78 */ 1.270905e-25,
/* 98 79 */ 1.066465e-26,
/* 98 80 */ 8.396791e-28,
/* 98 81 */ 6.186907e-29,
/* 98 82 */ 4.253515e-30,
/* 98 83 */ 2.719524e-31,
/* 98 84 */ 1.610901e-32,
/* 98 85 */ 8.802389e-34,
/* 98 86 */ 4.414932e-35,
/* 98 87 */ 2.020777e-36,
/* 98 88 */ 8.383250e-38,
/* 98 89 */ 3.126483e-39,
/* 98 90 */ 1.037857e-40,
/* 98 91 */ 3.029097e-42,
/* 98 92 */ 7.652349e-44,
/* 98 93 */ 1.639369e-45,
/* 98 94 */ 2.895834e-47,
/* 98 95 */ 4.049526e-49,
/* 98 96 */ 4.203260e-51,
/* 98 97 */ 2.878812e-53,
/* 98 98 */ 9.758684e-56,
/* 99 0 */ 1.000000e+00,
/* 99 1 */ 1.000000e+00,
/* 99 2 */ 1.000000e+00,
/* 99 3 */ 1.000000e+00,
/* 99 4 */ 1.000000e+00,
/* 99 5 */ 1.000000e+00,
/* 99 6 */ 1.000000e+00,
/* 99 7 */ 1.000000e+00,
/* 99 8 */ 1.000000e+00,
/* 99 9 */ 1.000000e+00,
/* 99 10 */ 1.000000e+00,
/* 99 11 */ 1.000000e+00,
/* 99 12 */ 1.000000e+00,
/* 99 13 */ 1.000000e+00,
/* 99 14 */ 1.000000e+00,
/* 99 15 */ 1.000000e+00,
/* 99 16 */ 1.000000e+00,
/* 99 17 */ 1.000000e+00,
/* 99 18 */ 1.000000e+00,
/* 99 19 */ 1.000000e+00,
/* 99 20 */ 1.000000e+00,
/* 99 21 */ 1.000000e+00,
/* 99 22 */ 1.000000e+00,
/* 99 23 */ 1.000000e+00,
/* 99 24 */ 1.000000e+00,
/* 99 25 */ 1.000000e+00,
/* 99 26 */ 1.000000e+00,
/* 99 27 */ 1.000000e+00,
/* 99 28 */ 1.000000e+00,
/* 99 29 */ 1.000000e+00,
/* 99 30 */ 1.000000e+00,
/* 99 31 */ 1.000000e+00,
/* 99 32 */ 1.000000e+00,
/* 99 33 */ 9.999982e-01,
/* 99 34 */ 9.999982e-01,
/* 99 35 */ 9.999509e-01,
/* 99 36 */ 9.982255e-01,
/* 99 37 */ 9.766164e-01,
/* 99 38 */ 8.793091e-01,
/* 99 39 */ 6.818582e-01,
/* 99 40 */ 4.474327e-01,
/* 99 41 */ 2.563855e-01,
/* 99 42 */ 1.315418e-01,
/* 99 43 */ 6.242545e-02,
/* 99 44 */ 2.772000e-02,
/* 99 45 */ 1.168909e-02,
/* 99 46 */ 4.869091e-03,
/* 99 47 */ 1.847273e-03,
/* 99 48 */ 7.490909e-04,
/* 99 49 */ 2.781818e-04,
/* 99 50 */ 1.109091e-04,
/* 99 51 */ 3.454545e-05,
/* 99 52 */ 9.090909e-06,
/* 99 53 */ 3.636364e-06,
/* 99 54 */ 3.399340e-06,
/* 99 55 */ 9.139701e-07,
/* 99 56 */ 2.361419e-07,
/* 99 57 */ 5.861544e-08,
/* 99 58 */ 1.397429e-08,
/* 99 59 */ 3.198841e-09,
/* 99 60 */ 7.028326e-10,
/* 99 61 */ 1.481641e-10,
/* 99 62 */ 2.995602e-11,
/* 99 63 */ 5.805985e-12,
/* 99 64 */ 1.078201e-12,
/* 99 65 */ 1.917417e-13,
/* 99 66 */ 3.263364e-14,
/* 99 67 */ 5.312044e-15,
/* 99 68 */ 8.264092e-16,
/* 99 69 */ 1.227802e-16,
/* 99 70 */ 1.740577e-17,
/* 99 71 */ 2.352283e-18,
/* 99 72 */ 3.027479e-19,
/* 99 73 */ 3.706736e-20,
/* 99 74 */ 4.312225e-21,
/* 99 75 */ 4.760386e-22,
/* 99 76 */ 4.979561e-23,
/* 99 77 */ 4.927930e-24,
/* 99 78 */ 4.605854e-25,
/* 99 79 */ 4.057863e-26,
/* 99 80 */ 3.362842e-27,
/* 99 81 */ 2.615259e-28,
/* 99 82 */ 1.903623e-29,
/* 99 83 */ 1.293075e-30,
/* 99 84 */ 8.169561e-32,
/* 99 85 */ 4.782606e-33,
/* 99 86 */ 2.583121e-34,
/* 99 87 */ 1.280779e-35,
/* 99 88 */ 5.796027e-37,
/* 99 89 */ 2.377613e-38,
/* 99 90 */ 8.769106e-40,
/* 99 91 */ 2.879119e-41,
/* 99 92 */ 8.312080e-43,
/* 99 93 */ 2.077380e-44,
/* 99 94 */ 4.403236e-46,
/* 99 95 */ 7.696459e-48,
/* 99 96 */ 1.065101e-49,
/* 99 97 */ 1.094180e-51,
/* 99 98 */ 7.417834e-54,
/* 99 99 */ 2.489206e-56,
/* 100 0 */ 1.000000e+00,
/* 100 1 */ 1.000000e+00,
/* 100 2 */ 1.000000e+00,
/* 100 3 */ 1.000000e+00,
/* 100 4 */ 1.000000e+00,
/* 100 5 */ 1.000000e+00,
/* 100 6 */ 1.000000e+00,
/* 100 7 */ 1.000000e+00,
/* 100 8 */ 1.000000e+00,
/* 100 9 */ 1.000000e+00,
/* 100 10 */ 1.000000e+00,
/* 100 11 */ 1.000000e+00,
/* 100 12 */ 1.000000e+00,
/* 100 13 */ 1.000000e+00,
/* 100 14 */ 1.000000e+00,
/* 100 15 */ 1.000000e+00,
/* 100 16 */ 1.000000e+00,
/* 100 17 */ 1.000000e+00,
/* 100 18 */ 1.000000e+00,
/* 100 19 */ 1.000000e+00,
/* 100 20 */ 1.000000e+00,
/* 100 21 */ 1.000000e+00,
/* 100 22 */ 1.000000e+00,
/* 100 23 */ 1.000000e+00,
/* 100 24 */ 1.000000e+00,
/* 100 25 */ 1.000000e+00,
/* 100 26 */ 1.000000e+00,
/* 100 27 */ 1.000000e+00,
/* 100 28 */ 1.000000e+00,
/* 100 29 */ 1.000000e+00,
/* 100 30 */ 1.000000e+00,
/* 100 31 */ 1.000000e+00,
/* 100 32 */ 1.000000e+00,
/* 100 33 */ 1.000000e+00,
/* 100 34 */ 9.999982e-01,
/* 100 35 */ 9.999873e-01,
/* 100 36 */ 9.993691e-01,
/* 100 37 */ 9.888091e-01,
/* 100 38 */ 9.235400e-01,
/* 100 39 */ 7.562327e-01,
/* 100 40 */ 5.248073e-01,
/* 100 41 */ 3.143236e-01,
/* 100 42 */ 1.679527e-01,
/* 100 43 */ 8.159091e-02,
/* 100 44 */ 3.699455e-02,
/* 100 45 */ 1.610727e-02,
/* 100 46 */ 6.689091e-03,
/* 100 47 */ 2.636364e-03,
/* 100 48 */ 1.078182e-03,
/* 100 49 */ 4.018182e-04,
/* 100 50 */ 1.472727e-04,
/* 100 51 */ 6.000000e-05,
/* 100 52 */ 9.090909e-06,
/* 100 53 */ 3.636364e-06,
/* 100 54 */ 1.818182e-06,
/* 100 55 */ 1.566172e-06,
/* 100 56 */ 4.137515e-07,
/* 100 57 */ 1.050673e-07,
/* 100 58 */ 2.563978e-08,
/* 100 59 */ 6.011147e-09,
/* 100 60 */ 1.353504e-09,
/* 100 61 */ 2.925965e-10,
/* 100 62 */ 6.070414e-11,
/* 100 63 */ 1.208155e-11,
/* 100 64 */ 2.305576e-12,
/* 100 65 */ 4.216651e-13,
/* 100 66 */ 7.386612e-14,
/* 100 67 */ 1.238651e-14,
/* 100 68 */ 1.986969e-15,
/* 100 69 */ 3.046910e-16,
/* 100 70 */ 4.462873e-17,
/* 100 71 */ 6.238579e-18,
/* 100 72 */ 8.315159e-19,
/* 100 73 */ 1.055676e-19,
/* 100 74 */ 1.275228e-20,
/* 100 75 */ 1.463930e-21,
/* 100 76 */ 1.594991e-22,
/* 100 77 */ 1.646936e-23,
/* 100 78 */ 1.609128e-24,
/* 100 79 */ 1.485065e-25,
/* 100 80 */ 1.292139e-26,
/* 100 81 */ 1.057696e-27,
/* 100 82 */ 8.125980e-29,
/* 100 83 */ 5.844013e-30,
/* 100 84 */ 3.922698e-31,
/* 100 85 */ 2.449347e-32,
/* 100 86 */ 1.417312e-33,
/* 100 87 */ 7.567497e-35,
/* 100 88 */ 3.709746e-36,
/* 100 89 */ 1.660037e-37,
/* 100 90 */ 6.734411e-39,
/* 100 91 */ 2.456615e-40,
/* 100 92 */ 7.978409e-42,
/* 100 93 */ 2.278723e-43,
/* 100 94 */ 5.634718e-45,
/* 100 95 */ 1.181819e-46,
/* 100 96 */ 2.044278e-48,
/* 100 97 */ 2.799988e-50,
/* 100 98 */ 2.847185e-52,
/* 100 99 */ 1.910777e-54,
/* 100 100 */ 6.348098e-57
};
