# Supplementary material for: ABySS 2.0: resource-efficient assembly of large genomes using a Bloom filter
Source: Genome Res. 2017 May;27(5):768–77. doi: 10.1101/gr.214346.116 (PMC5411771; doi:10.1101/gr.214346.116)
Supplement: Supplemental Material [file supp_gr.214346.116_Supplemental_Archive_1.tar.gz › abyss-bloom-abyss-preview/Assembly/AssemblyAlgorithms.cc]

#include "config.h"
#include "Common/InsOrderedMap.h"
#include <string>
#include <vector>

namespace AssemblyAlgorithms
{

/** The number of k-mer that have been eroded. */
size_t g_numEroded;

std::vector<size_t> tempCounter(16,0);
InsOrderedMap<std::string,int> tempStatMap;

void addToDb(const std::string& key, const int& value)
{
	tempStatMap.push_back(key, value);
}

};
