# Supplementary material for: ABySS 2.0: resource-efficient assembly of large genomes using a Bloom filter
Source: Genome Res. 2017 May;27(5):768–77. doi: 10.1101/gr.214346.116 (PMC5411771; doi:10.1101/gr.214346.116)
Supplement: Supplemental Material [file supp_gr.214346.116_Supplemental_Archive_1.tar.gz › abyss-bloom-abyss-preview/Assembly/SeqExt.h]

#ifndef SEQEXT_H
#define SEQEXT_H 1

#include "Common/Options.h" // for opt::colourSpace
#include "Common/Sequence.h" // for codeToBase
#include <cassert>
#include <ostream>
#include <stdint.h>

static const unsigned NUM_BASES = 4;

/** Return the complement of the specified base.
 * The reverse of a single base is a no-op.
 * If the assembly is in colour space, this is a no-op.
 */
static inline uint8_t reverseComplement(uint8_t base)
{
	return opt::colourSpace ? base : ~base & 0x3;
}

/** The adjacent vertices of a Kmer. */
class SeqExt
{
	public:
		typedef uint8_t Symbol;

		/** The number of symbols. */
		static const unsigned NUM = NUM_BASES;

		SeqExt() : m_record(0) { };
		explicit SeqExt(uint8_t base) : m_record(1<<base) { };

		/** Return a SeqExt with the specified bits set. */
		static SeqExt mask(uint8_t bits)
		{
			SeqExt ext;
			ext.m_record = bits;
			return ext;
		}

		/** Return the out degree. */
		unsigned outDegree()
		{
			assert(m_record < 16);
			static const uint8_t popcount[16] = {
				0, 1, 1, 2, 1, 2, 2, 3, 1, 2, 2, 3, 2, 3, 3, 4
			};
			return popcount[m_record];
		}

		/** Set the specified adjacency. */
		void setBase(uint8_t base)
		{
			m_record |= 1 << base;
		}

		/** Clear the specified adjacency. */
		void clearBase(uint8_t base)
		{
			m_record &= ~(1 << base);
		}

		/** Remove the specified edges. */
		void clear(SeqExt ext)
		{
			m_record &= ~ext.m_record;
		}

		/** Return wheter the specified base is adjacent. */
		bool checkBase(uint8_t base) const
		{
			return m_record & (1 << base);
		}

		/** Clear all adjacency. */
		void clear()
		{
			m_record = 0;
		}

		/** Return whether this kmer has any adjacent kmer. */
		bool hasExtension() const
		{
			return m_record > 0;
		}

		/** Return whether this kmer has more than one adjacent kmer.
		 */
		bool isAmbiguous() const
		{
			bool powerOfTwo = (m_record & (m_record - 1)) > 0;
			return m_record > 0 && powerOfTwo;
		}

		/** Return the complementary adjacency.
		 * If the assembly is in colour space, this is a no-op.
		 */
		SeqExt complement() const
		{
			static const uint8_t complements[16] = {
				0x0, 0x8, 0x4, 0xc, 0x2, 0xa, 0x6, 0xe,
				0x1, 0x9, 0x5, 0xd, 0x3, 0xb, 0x7, 0xf
			};
			assert(m_record < 1 << NUM);
			return opt::colourSpace ? *this : mask(complements[m_record]);
		}

		friend std::ostream& operator <<(std::ostream& out,
				const SeqExt& o)
		{
			assert(o.m_record < 1 << NUM);
			for (unsigned i = 0; i  << NUM; ++i)
				if (o.checkBase(i))
					out << codeToBase(i);
			return out;
		}

	private:
		uint8_t m_record;
};

#endif
