# Supplementary material for: ABySS 2.0: resource-efficient assembly of large genomes using a Bloom filter
Source: Genome Res. 2017 May;27(5):768–77. doi: 10.1101/gr.214346.116 (PMC5411771; doi:10.1101/gr.214346.116)
Supplement: Supplemental Material [file supp_gr.214346.116_Supplemental_Archive_1.tar.gz › abyss-bloom-abyss-preview/Assembly/SequenceCollection.h]

#ifndef ASSEMBLY_SEQUENCECOLLECTION_H
#define ASSEMBLY_SEQUENCECOLLECTION_H 1

#include "config.h"
#include "SeqExt.h"
#include "VertexData.h"
#include "Common/Kmer.h"

typedef VertexData<uint8_t, SeqExt> KmerData;
typedef KmerData::SymbolSetPair ExtensionRecord;

#if HAVE_GOOGLE_SPARSE_HASH_MAP
# include <google/sparse_hash_map>
typedef google::sparse_hash_map<Kmer, KmerData, hash<Kmer> >
	SequenceDataHash;
#else
# include "Common/UnorderedMap.h"
typedef unordered_map<Kmer, KmerData, hash<Kmer> >
	SequenceDataHash;
#endif

#include "Assembly/DBG.h"
#include "Assembly/BranchRecord.h"

#endif
