# Supplementary material for: ABySS 2.0: resource-efficient assembly of large genomes using a Bloom filter
Source: Genome Res. 2017 May;27(5):768–77. doi: 10.1101/gr.214346.116 (PMC5411771; doi:10.1101/gr.214346.116)
Supplement: Supplemental Material [file supp_gr.214346.116_Supplemental_Archive_1.tar.gz › abyss-bloom-abyss-preview/Bloom/Makefile.am]

bin_PROGRAMS = abyss-bloom

abyss_bloom_CPPFLAGS = -I$(top_srcdir) \
	-I$(top_srcdir)/Common \
	-I$(top_srcdir)/DataLayer

abyss_bloom_CXXFLAGS = $(AM_CXXFLAGS) $(OPENMP_CXXFLAGS)

abyss_bloom_LDADD = \
	$(top_builddir)/DataLayer/libdatalayer.a \
	$(top_builddir)/Align/libalign.a \
	$(top_builddir)/Common/libcommon.a

abyss_bloom_SOURCES = bloom.cc \
	Bloom.h \
	BloomFilter.h \
	BloomFilterWindow.h \
	ConcurrentBloomFilter.h \
	CascadingBloomFilter.h \
	CascadingBloomFilterWindow.h
