# Supplementary material for: ABySS 2.0: resource-efficient assembly of large genomes using a Bloom filter
Source: Genome Res. 2017 May;27(5):768–77. doi: 10.1101/gr.214346.116 (PMC5411771; doi:10.1101/gr.214346.116)
Supplement: Supplemental Material [file supp_gr.214346.116_Supplemental_Archive_1.tar.gz › abyss-bloom-abyss-preview/BloomDBG/HashAgnosticCascadingBloom.h]

/**
 * A cascading Bloom filter
 * Copyright 2015 Shaun Jackman, Ben Vandervalk.
 */
#ifndef HASH_AGNOSTIC_CASCADING_BLOOM_H
#define HASH_AGNOSTIC_CASCADING_BLOOM_H 1

#include "lib/bloomfilter/BloomFilter.hpp"
#include <vector>

/**
 * An implementation of a Cascading Bloom filter.
 * A Cascading Bloom filter implements a crude
 * counting mechanism using an array of _l_ Bloom
 * filters; we say that such a Bloom filter has
 * l _levels_. Each time an element is inserted, we
 * check for its presence in each level, and then
 * insert the element into the first Bloom filter
 * where the element is not already present.
 *
 * We use the Cascading Bloom filter to filter
 * out error k-mers from the de Bruijn graph, since
 * these k-mers typically only occur once in the
 * the data.
 */
class HashAgnosticCascadingBloom
{
  public:

	/** Default constructor */
	HashAgnosticCascadingBloom() : m_k(0), m_hashes(0) {}

	/**
	 * Constructor.
	 * @param size size of the Bloom filters (in bits)
	 * @param hashes number of hash functions
	 * @param levels number of levels in Cascading Bloom filter
	 * @param k k-mer size
	 */
	HashAgnosticCascadingBloom(size_t size, unsigned hashes,
		size_t levels, unsigned k) : m_k(k), m_hashes(hashes)
	{
		m_data.reserve(levels);
		for (unsigned i = 0; i < levels; i++)
			m_data.push_back(new BloomFilter(size, hashes, k));
	}

	/** Destructor */
	~HashAgnosticCascadingBloom()
	{
		typedef std::vector<BloomFilter*>::iterator Iterator;
		for (Iterator i = m_data.begin(); i != m_data.end(); i++) {
			assert(*i != NULL);
			delete *i;
		}
	}

	/** Return k-mer size used by Bloom filter. */
	unsigned getKmerSize() const { return m_k; }

	/** Return number of hash functions used by Bloom filter */
	unsigned getHashNum() const { return m_hashes; }

	/** Return the size of the bit array. */
	size_t size() const
	{
		assert(m_data.back() != NULL);
		return m_data.back()->getFilterSize();
	}

	/** Return the number of elements with count >= levels. */
	size_t popcount() const
	{
		assert(m_data.back() != NULL);
		return m_data.back()->getPop();
	}

	/** Return the estimated false positive rate */
	double FPR() const
	{
		return pow((double)popcount()/size(), m_hashes);
	}

	/**
	 * Return true if the element with the given hash values
	 * has count >= levels.
	 */
	bool contains(const std::vector<size_t>& hashes) const
	{
		assert(m_data.back() != NULL);
		return m_data.back()->contains(hashes);
	}

	/**
	 * Return true if the element with the given hash values
	 * has count >= levels.
	 */
	bool contains(const size_t hashes[]) const
	{
		assert(m_data.back() != NULL);
		return m_data.back()->contains(hashes);
	}

	/** Add the object with the specified index to this multiset. */
	void insert(const std::vector<size_t>& hashes)
	{
		for (unsigned i = 0; i < m_data.size(); ++i) {
			assert(m_data.at(i) != NULL);
			if (!(*m_data[i]).contains(hashes)) {
				m_data[i]->insert(hashes);
				break;
			}
		}
	}

	/** Add the object with the specified index to this multiset. */
	void insert(const size_t hashes[])
	{
		for (unsigned i = 0; i < m_data.size(); ++i) {
			assert(m_data.at(i) != NULL);
			if (!(*m_data[i]).contains(hashes)) {
				m_data[i]->insert(hashes);
				break;
			}
		}
	}

	/** Get the Bloom filter for a given level */
	BloomFilter& getBloomFilter(unsigned level)
	{
		assert(m_data.at(level) != NULL);
		return *m_data.at(level);
	}

  private:

	/** k-mer length */
	unsigned m_k;
	/** number of hash functions */
	unsigned m_hashes;
	/** the array of Bloom filters */
	std::vector<BloomFilter*> m_data;
};

#endif
