# Supplementary material for: ABySS 2.0: resource-efficient assembly of large genomes using a Bloom filter
Source: Genome Res. 2017 May;27(5):768–77. doi: 10.1101/gr.214346.116 (PMC5411771; doi:10.1101/gr.214346.116)
Supplement: Supplemental Material [file supp_gr.214346.116_Supplemental_Archive_1.tar.gz › abyss-bloom-abyss-preview/BloomDBG/LightweightKmer.h]

#ifndef LIGHTWEIGHT_KMER_H
#define LIGHTWEIGHT_KMER_H 1

#include <algorithm>
#include <cstring>
#include <boost/shared_array.hpp>

/**
 * Class that stores a shared pointer to a k-mer (char array).
 *
 * I implemented this class because I observed that storing and
 * copying the full char array between data structures was hurting
 * performance and using a lot of memory.
 *
 * Having a lightweight k-mer representation is particularly
 * important when using it as the `vertex_descriptor` in a Boost graph.
 */
class LightweightKmer
{
private:

	/** Shared pointer to k-mer data */
	boost::shared_array<char> m_kmer;

public:

	/** Default constructor */
	LightweightKmer() {}

	/** Constructor */
	LightweightKmer(const char* kmer) : m_kmer(new char[Kmer::length()])
	{
		const unsigned k = Kmer::length();
		std::copy(kmer, kmer + k, m_kmer.get());
	}

	/** Get pointer to raw char array for k-mer */
	char* c_str() { return (char*)m_kmer.get(); }

	/** Get pointer to raw char array for k-mer (read-only) */
	const char* c_str() const { return (const char*)m_kmer.get(); }

	/** Shift the k-mer and set the value of the new incoming base. */
	void shift(extDirection dir, char charIn = 'A')
	{
		const unsigned k = Kmer::length();
		assert(k >= 2);
		if (dir == SENSE) {
			memmove(m_kmer.get(), m_kmer.get() + 1, k - 1);
		} else {
			memmove(m_kmer.get() + 1, m_kmer.get(), k - 1);
		}
		setLastBase(dir, charIn);
	}

	/** Change the first/last base of the k-mer */
	void setLastBase(extDirection dir, char base)
	{
		const unsigned k = Kmer::length();
		unsigned pos = (dir == SENSE) ? k - 1 : 0;
		setBase(pos, base);
	}

	/** Change a base within the k-mer */
	void setBase(unsigned pos, char base)
	{
		assert(pos < Kmer::length());
		*(m_kmer.get() + pos) = base;
	}

	/** Get the base (ACGT) at a given position */
	char getBase(unsigned pos) const
	{
		return *(m_kmer.get() + pos);
	}

	/** Equality operator */
	bool operator==(const LightweightKmer& o) const
	{
		unsigned k = Kmer::length();
		const std::string& spacedSeed = MaskedKmer::mask();

		if (spacedSeed.empty()) {
			return !memcmp(m_kmer.get(), o.m_kmer.get(), k);
		} else {
			assert(spacedSeed.length() == k);
			for (unsigned i = 0; i < k; ++i) {
				if (spacedSeed.at(i) != '0' && getBase(i) != o.getBase(i))
					return false;
			}
			return true;
		}
	}
};

#endif
