# Supplementary material for: ABySS 2.0: resource-efficient assembly of large genomes using a Bloom filter
Source: Genome Res. 2017 May;27(5):768–77. doi: 10.1101/gr.214346.116 (PMC5411771; doi:10.1101/gr.214346.116)
Supplement: Supplemental Material [file supp_gr.214346.116_Supplemental_Archive_1.tar.gz › abyss-bloom-abyss-preview/CITATION.bib]

@article{simpson2009abyss,
  title={ABySS: a parallel assembler for short read sequence data},
  author={Simpson, Jared T and Wong, Kim and Jackman, Shaun D and Schein, Jacqueline E and Jones, Steven JM and Birol, Inan{\c{c}}},
  journal={Genome research},
  volume={19},
  number={6},
  pages={1117--1123},
  year={2009},
  publisher={Cold Spring Harbor Lab}
}
