# Supplementary material for: ABySS 2.0: resource-efficient assembly of large genomes using a Bloom filter
Source: Genome Res. 2017 May;27(5):768–77. doi: 10.1101/gr.214346.116 (PMC5411771; doi:10.1101/gr.214346.116)
Supplement: Supplemental Material [file supp_gr.214346.116_Supplemental_Archive_1.tar.gz › abyss-bloom-abyss-preview/CITATION.md]

Citation
================================================================================

+ [doi:10.1101/gr.089532.108](http://dx.doi.org/10.1101/gr.089532.108)
+ [PubMed PMID: 19251739](http://www.ncbi.nlm.nih.gov/pubmed/19251739)
+ [Google Scholar](http://scholar.google.ca/scholar?q=doi%3A10.1101%2Fgr.089532.108)
+ [Genome Research](http://genome.cshlp.org/content/19/6/1117.short)
+ [PDF](http://genome.cshlp.org/content/19/6/1117.full.pdf)

BibTeX
------------------------------------------------------------

```bibtex
@article{simpson2009abyss,
  title={ABySS: a parallel assembler for short read sequence data},
  author={Simpson, Jared T and Wong, Kim and Jackman, Shaun D and Schein, Jacqueline E and Jones, Steven JM and Birol, Inan{\c{c}}},
  journal={Genome research},
  volume={19},
  number={6},
  pages={1117--1123},
  year={2009},
  publisher={Cold Spring Harbor Lab}
}
```

MLA
------------------------------------------------------------

Simpson, Jared T., et al. "ABySS: a parallel assembler for short read sequence data." *Genome research* 19.6 (2009): 1117-1123.

APA
------------------------------------------------------------

Simpson, J. T., Wong, K., Jackman, S. D., Schein, J. E., Jones, S. J., & Birol, I. (2009). ABySS: a parallel assembler for short read sequence data. *Genome research*, 19(6), 1117-1123.

Chicago
------------------------------------------------------------

Simpson, Jared T., Kim Wong, Shaun D. Jackman, Jacqueline E. Schein, Steven JM Jones, and Inanç Birol. "ABySS: a parallel assembler for short read sequence data." *Genome research* 19, no. 6 (2009): 1117-1123.
