# Supplementary material for: ABySS 2.0: resource-efficient assembly of large genomes using a Bloom filter
Source: Genome Res. 2017 May;27(5):768–77. doi: 10.1101/gr.214346.116 (PMC5411771; doi:10.1101/gr.214346.116)
Supplement: Supplemental Material [file supp_gr.214346.116_Supplemental_Archive_1.tar.gz › abyss-bloom-abyss-preview/Common/Fcontrol.cpp]

#include "Fcontrol.h"
#include <fcntl.h>

/* Set the FD_CLOEXEC flag of the specified file descriptor. */
int setCloexec(int fd)
{
	int flags = fcntl(fd, F_GETFD, 0);
	if (flags == -1)
		return -1;
	flags |= FD_CLOEXEC;
	return fcntl(fd, F_SETFD, flags);
}
