# Supplementary material for: ABySS 2.0: resource-efficient assembly of large genomes using a Bloom filter
Source: Genome Res. 2017 May;27(5):768–77. doi: 10.1101/gr.214346.116 (PMC5411771; doi:10.1101/gr.214346.116)
Supplement: Supplemental Material [file supp_gr.214346.116_Supplemental_Archive_1.tar.gz › abyss-bloom-abyss-preview/Common/Hash.h]

#ifndef HASH_H_
#define HASH_H_ 1

#include "config.h"

#if HAVE_STD_HASH
#ifdef __FUJITSU
# include <string>
#else
# include <functional>
#endif
using std::hash;
# define NAMESPACE_STD_HASH_BEGIN namespace std {
# define NAMESPACE_STD_HASH_END }
#elif HAVE_STD_TR1_HASH
# include <tr1/functional>
using std::tr1::hash;
# define NAMESPACE_STD_HASH_BEGIN namespace std { namespace tr1 {
# define NAMESPACE_STD_HASH_END } }
#else
# include <boost/functional/hash.hpp>
using boost::hash;
# define NAMESPACE_STD_HASH_BEGIN namespace boost {
# define NAMESPACE_STD_HASH_END }
#endif

#endif
