# Supplementary material for: ABySS 2.0: resource-efficient assembly of large genomes using a Bloom filter
Source: Genome Res. 2017 May;27(5):768–77. doi: 10.1101/gr.214346.116 (PMC5411771; doi:10.1101/gr.214346.116)
Supplement: Supplemental Material [file supp_gr.214346.116_Supplemental_Archive_1.tar.gz › abyss-bloom-abyss-preview/Common/HashFunction.h]

#ifndef HASHFUNCTION_H
#define HASHFUNCTION_H 1

#include "city.h"
#include <stddef.h>
#include <stdint.h>

static inline uint64_t hashmem(const void *p, size_t n)
{
	return CityHash64(static_cast<const char*>(p), n);
}

static inline uint64_t hashmem(const void *p, size_t n, size_t seed)
{
	return CityHash64WithSeed(static_cast<const char*>(p), n, seed);
}

#endif
