# Supplementary material for: ABySS 2.0: resource-efficient assembly of large genomes using a Bloom filter
Source: Genome Res. 2017 May;27(5):768–77. doi: 10.1101/gr.214346.116 (PMC5411771; doi:10.1101/gr.214346.116)
Supplement: Supplemental Material [file supp_gr.214346.116_Supplemental_Archive_1.tar.gz › abyss-bloom-abyss-preview/Common/Kmer.h]

#ifndef Kmer_H
#define Kmer_H 1

#include "config.h"
#include "Sense.h"
#include "Sequence.h"
#include "Common/Hash.h"
#include <cassert>
#include <cstring> // for memcpy
#include <stdint.h>
#include <ostream>

/** A k-mer. */
class Kmer
{
  public:
	Kmer() { }
	explicit Kmer(const Sequence& seq);

	int compare(const Kmer& other) const;

	bool operator==(const Kmer& other) const
	{
		return compare(other) == 0;
	}

	bool operator!=(const Kmer& other) const
	{
		return compare(other) != 0;
	}

	bool operator<(const Kmer& other) const
	{
		return compare(other) < 0;
	}

	Sequence str() const;

	unsigned getCode() const;
	size_t getHashCode() const;

	static unsigned length() { return s_length; }

	/** Set the length of a k-mer.
	 * This value is shared by all instances.
	 */
	static void setLength(unsigned length)
	{
		assert(length <= MAX_KMER);
		s_length = length;
		s_bytes = (length + 3) / 4;
	}

	void reverseComplement();
	bool isCanonical() const;
	void canonicalize();

	bool isPalindrome() const;
	bool isPalindrome(extDirection dir) const;
	void setLastBase(extDirection dir, uint8_t base);

	/** Return the first nucleotide. */
	uint8_t front() const
	{
		return at(0);
	}

	/** Return the terminal nucleotide. */
	uint8_t back() const
	{
		return at(s_length - 1);
	}

	/** Return the terminal nucleotide as a character. */
	char getLastBaseChar() const
	{
		return codeToBase(at(s_length - 1));
	}

	/** Return the first nucleotide as a character. */
	char getFirstBaseChar() const
	{
		return codeToBase(at(0));
	}

	uint8_t shift(extDirection dir, uint8_t base = 0)
	{
		return dir == SENSE ? shiftAppend(base) : shiftPrepend(base);
	}

	/** Return the number of bytes needed. */
	static unsigned bytes() { return s_bytes; }
	static unsigned serialSize() { return NUM_BYTES; }

	size_t serialize(void* dest) const
	{
		memcpy(dest, m_seq, sizeof m_seq);
		return sizeof m_seq;
	}

	size_t unserialize(const void* src)
	{
		memcpy(m_seq, src, sizeof m_seq);
		return sizeof m_seq;
	}

	friend std::ostream& operator<<(std::ostream& out, const Kmer& o)
	{
		return out << o.str();
	}

	uint8_t at(unsigned i) const;
	void set(unsigned i, uint8_t base);

  protected:
	uint8_t shiftAppend(uint8_t base);
	uint8_t shiftPrepend(uint8_t base);

	static uint8_t leftShiftByte(char* pSeq,
			unsigned byteNum, unsigned index, uint8_t base);
	static uint8_t rightShiftByte(char* pSeq,
			unsigned byteNum, unsigned index, uint8_t base);

  public:
#if MAX_KMER > 96
# if MAX_KMER % 32 != 0
#  error MAX_KMER must be a multiple of 32.
# endif
#else
# if MAX_KMER % 4 != 0
#  error MAX_KMER must be a multiple of 4.
# endif
#endif
	static const unsigned NUM_BYTES = MAX_KMER / 4;

  protected:
	static unsigned s_length;
	static unsigned s_bytes;

	char m_seq[NUM_BYTES];
};

/** Return the reverse complement of the specified k-mer. */
static inline Kmer reverseComplement(const Kmer& seq)
{
	Kmer rc(seq);
	rc.reverseComplement();
	return rc;
}

NAMESPACE_STD_HASH_BEGIN
	template <> struct hash<Kmer> {
		size_t operator()(const Kmer& kmer) const
		{
			return kmer.getHashCode();
		}
	};
NAMESPACE_STD_HASH_END

#endif
