# Supplementary material for: ABySS 2.0: resource-efficient assembly of large genomes using a Bloom filter
Source: Genome Res. 2017 May;27(5):768–77. doi: 10.1101/gr.214346.116 (PMC5411771; doi:10.1101/gr.214346.116)
Supplement: Supplemental Material [file supp_gr.214346.116_Supplemental_Archive_1.tar.gz › abyss-bloom-abyss-preview/Common/Log.cpp]

#include "Log.h"
#include "Common/Options.h"
#include <iostream>

using namespace std;

/** Print a log message if the verbosity level is at least the
 * specified level.
 */
ostream& logger(int level)
{
	if (opt::verbose < level) {
		static ostream bitBucket(NULL);
		return bitBucket;
	}
	if (opt::rank >= 0)
		cout << opt::rank << ": ";
	return cout;
}
