# Supplementary material for: ABySS 2.0: resource-efficient assembly of large genomes using a Bloom filter
Source: Genome Res. 2017 May;27(5):768–77. doi: 10.1101/gr.214346.116 (PMC5411771; doi:10.1101/gr.214346.116)
Supplement: Supplemental Material [file supp_gr.214346.116_Supplemental_Archive_1.tar.gz › abyss-bloom-abyss-preview/Common/MemUtils.h]

#ifndef MEMUTILS_H
#define MEMUTILS_H

#include "Common/UnorderedMap.h"

template <class UnorderedMap>
static inline size_t
approxMemSize(const UnorderedMap& map)
{
	typedef typename UnorderedMap::value_type Entry;
	size_t filled_bucket_bytes = map.size() *
		(sizeof(Entry) + 3 * sizeof(Entry *));
	size_t empty_bucket_bytes = size_t((1.0 - map.load_factor()) *
		map.bucket_count() * sizeof(Entry *));
	return filled_bucket_bytes + empty_bucket_bytes;
}

#endif
