# Supplementary material for: ABySS 2.0: resource-efficient assembly of large genomes using a Bloom filter
Source: Genome Res. 2017 May;27(5):768–77. doi: 10.1101/gr.214346.116 (PMC5411771; doi:10.1101/gr.214346.116)
Supplement: Supplemental Material [file supp_gr.214346.116_Supplemental_Archive_1.tar.gz › abyss-bloom-abyss-preview/Common/Options.cpp]

#include "Common/Options.h"

namespace opt {
	/** Colour space sequences */
	bool colourSpace;

	/** MPI rank */
	int rank = -1;

	/** Number of MPI processes */
	int numProc = 1;

	/** Verbose output */
	int verbose;
}
