# Supplementary material for: ABySS 2.0: resource-efficient assembly of large genomes using a Bloom filter
Source: Genome Res. 2017 May;27(5):768–77. doi: 10.1101/gr.214346.116 (PMC5411771; doi:10.1101/gr.214346.116)
Supplement: Supplemental Material [file supp_gr.214346.116_Supplemental_Archive_1.tar.gz › abyss-bloom-abyss-preview/Common/Options.h]

#ifndef COMMON_OPTIONS_H
#define COMMON_OPTIONS_H 1

/**
 * Global variables that are mostly constant for the duration of the
 * execution of the program.
 */
namespace opt {
	extern bool colourSpace;
	extern int numProc;
	extern int rank;
	extern int verbose;
}

#endif
