# Supplementary material for: ABySS 2.0: resource-efficient assembly of large genomes using a Bloom filter
Source: Genome Res. 2017 May;27(5):768–77. doi: 10.1101/gr.214346.116 (PMC5411771; doi:10.1101/gr.214346.116)
Supplement: Supplemental Material [file supp_gr.214346.116_Supplemental_Archive_1.tar.gz › abyss-bloom-abyss-preview/Common/Sense.h]

#ifndef SENSE_H
#define SENSE_H 1

#include <cassert>

enum extDirection
{
	SENSE = 0,
	ANTISENSE = 1,
	NUM_DIRECTIONS
};

static inline extDirection operator !(extDirection dir)
{
	return dir == SENSE ? ANTISENSE : SENSE;
}

static inline extDirection& operator ++(extDirection& dir)
{
	assert(dir == SENSE || dir == ANTISENSE);
	return dir = extDirection(dir + 1);
}

#endif
