# Supplementary material for: ABySS 2.0: resource-efficient assembly of large genomes using a Bloom filter
Source: Genome Res. 2017 May;27(5):768–77. doi: 10.1101/gr.214346.116 (PMC5411771; doi:10.1101/gr.214346.116)
Supplement: Supplemental Material [file supp_gr.214346.116_Supplemental_Archive_1.tar.gz › abyss-bloom-abyss-preview/Common/Timer.cpp]

#include "Timer.h"
#include "Log.h"
#include <iomanip>

using namespace std;

// Constructor starts the timer
Timer::Timer(string funcString)
	: m_funcStr(funcString), m_start(clock())
{
}

// Destructor stops it and prints
Timer::~Timer()
{
	logger(2) << m_funcStr << ": " << setprecision(3)
		<< (double)(clock() - m_start) / CLOCKS_PER_SEC << " s\n";
}
