# Supplementary material for: ABySS 2.0: resource-efficient assembly of large genomes using a Bloom filter
Source: Genome Res. 2017 May;27(5):768–77. doi: 10.1101/gr.214346.116 (PMC5411771; doi:10.1101/gr.214346.116)
Supplement: Supplemental Material [file supp_gr.214346.116_Supplemental_Archive_1.tar.gz › abyss-bloom-abyss-preview/Common/Timer.h]

#ifndef TIMER_H
#define TIMER_H 1

#include <string>

/**
 * Time the duration between the construction and destruction of this
 * timer object and log that duration.
 */
class Timer
{
	public:
		Timer(std::string funcString);
		~Timer();
	private:
		std::string m_funcStr;
		clock_t m_start;
};

#endif
