# Supplementary material for: ABySS 2.0: resource-efficient assembly of large genomes using a Bloom filter
Source: Genome Res. 2017 May;27(5):768–77. doi: 10.1101/gr.214346.116 (PMC5411771; doi:10.1101/gr.214346.116)
Supplement: Supplemental Material [file supp_gr.214346.116_Supplemental_Archive_1.tar.gz › abyss-bloom-abyss-preview/Common/Uncompress.h]

#ifndef UNCOMPRESS_H
#define UNCOMPRESS_H 1

bool uncompress_init();

namespace {
const bool uncompressInitialized = uncompress_init();
bool getUncompressInitialized() __attribute__((unused));
bool getUncompressInitialized() { return uncompressInitialized; }
}

#endif
