# Supplementary material for: ABySS 2.0: resource-efficient assembly of large genomes using a Bloom filter
Source: Genome Res. 2017 May;27(5):768–77. doi: 10.1101/gr.214346.116 (PMC5411771; doi:10.1101/gr.214346.116)
Supplement: Supplemental Material [file supp_gr.214346.116_Supplemental_Archive_1.tar.gz › abyss-bloom-abyss-preview/Common/UnorderedMap.h]

#ifndef UNORDEREDMAP_H
#define UNORDEREDMAP_H 1

#include "config.h"
#include "Common/Hash.h"

#if HAVE_UNORDERED_MAP
# include <unordered_map>
using std::unordered_map;
using std::unordered_multimap;
#elif HAVE_TR1_UNORDERED_MAP
# include <tr1/unordered_map>
using std::tr1::unordered_map;
using std::tr1::unordered_multimap;
#else
# include <boost/unordered_map.hpp>
using boost::unordered_map;
using boost::unordered_multimap;
#endif

#endif
