# Supplementary material for: ABySS 2.0: resource-efficient assembly of large genomes using a Bloom filter
Source: Genome Res. 2017 May;27(5):768–77. doi: 10.1101/gr.214346.116 (PMC5411771; doi:10.1101/gr.214346.116)
Supplement: Supplemental Material [file supp_gr.214346.116_Supplemental_Archive_1.tar.gz › abyss-bloom-abyss-preview/DataBase/DB.h]

/**
 * A SQLite3 interface
 */

#ifndef DB_H
#define DB_H 1

#include "Common/InsOrderedMap.h"
#include "config.h"
#include <iostream>
#include <fstream>
#include <sstream>
#include <cstdlib>
#include <string>
#include <vector>
#include <map>
#include <algorithm>
#include <config.h>
#include <stdlib.h>
#include <unistd.h>
#include <time.h>

#if _SQL
# include <sqlite3.h>
#endif

typedef std::vector<std::vector<std::string> > dbVec; // for output
typedef InsOrderedMap<std::string,int> dbMap; // for input
typedef std::vector<std::string> dbVars;

class DB {
private:

	dbMap statMap;
	dbVars initVars, peVars;
#if _SQL
	sqlite3* db;
	sqlite3_stmt* stmt;
#else
	void* db;
	void* stmt;
#endif
	std::string prog, cmd;
	int exp;

	// Verbosity inherited from the equivalent abyss-pe option.
	int verbose_val;

	std::string getSqliteName()
	{
		std::string name("dummy"); // for a program running outside of abyss-pe
		std::fstream fl("name.txt");
		if (fl)
			fl >> name;
		return name;
	}

	void openDB(
			const char* c, const int& v)
	{
#if _SQL
		verbose_val = v;
		if (sqlite3_open(c, &db)) {
			std::cerr << "[" << prog << "] Can't open DB.\n";
			exit(EXIT_FAILURE);
		} else {
			if (verbose_val >= 2 && exp != READ)
				std::cerr << "[" << prog << "] DB opened.\n";
		}
#else
		(void)v;
		(void)c;
#endif
	}

	static int callback(
			void* info, int argc, char** argv, char** colName)
	{
		int i;
		std::cerr << (const char*)info << std::endl;
		for (i=0; i<argc; i++) {
			std::cerr << "%s = %s\n" << colName[i] << (argv[i] ? argv[i] : "NULL");
		}
		std::cerr << "\n";
		return 0;
	}

	static unsigned int getRand()
	{
		srand(time(NULL));
		return(rand() % 2000 + 200); // milliseconds
	}

	void closeDB()
	{
#if _SQL
		if (sqlite3_close(db)) {
			std::cerr << "[" << prog << "] Can't close DB.\n";
			exit(EXIT_FAILURE);
		} else {
			if (verbose_val >= 2 && exp != READ)
				std::cerr << "[" << prog << "] DB closed.\n";
		}
#else
		return;
#endif
	}

	void createTables();
	void insertToMetaTables(const dbVars&);
	std::string initializeRun();
	std::string getPath(const std::string&);
	bool definePeVars(const std::string&);
	void assemblyStatsToDb();

public:

	enum { NO_INIT, INIT, READ };

	DB()
	{
		initVars.resize(3);
		peVars.resize(3);
		exp = NO_INIT;
	}

	~DB()
	{
		if (exp == INIT)
			assemblyStatsToDb();
		if (exp != NO_INIT)
			closeDB();
	}

	friend void init(
			DB& d, const std::string& path)
	{
#if _SQL
		d.exp = READ;
		d.openDB(path.c_str(), 0);
#else
		(void)d;
		(void)path;
		std::cerr << "error: `db` parameter has been used, but ABySS has not been configured to support SQLite.\n";
		exit(EXIT_FAILURE);
#endif
	}

	friend void init(
			DB& d,
			const std::string& path,
			const int& v,
			const std::string& program,
			const std::string& command,
			const dbVars& vars)
	{
#if _SQL
		d.prog = program;
		d.cmd = command;
		d.initVars = vars;
		d.exp = INIT;

		std::string name(d.getSqliteName());
		d.openDB(path.empty() ? name.c_str() : path.c_str(), v);
#else
		(void)d;
		(void)path;
		(void)v;
		(void)program;
		(void)command;
		(void)vars;
		std::cerr << "error: `db` parameter has been used, but ABySS has not been configured to support SQLite.\n";
		exit(EXIT_FAILURE);
#endif
	}

	std::string activateForeignKey(const std::string& s)
	{
		std::string s_pragma("pragma foreign_keys=on; ");
		return s_pragma += s;
	}

	bool query(const std::string& s)
	{
#if _SQL
		int rc;
		unsigned long int n;
		char* errMsg = 0;
		std::string new_s(activateForeignKey(s));
		const char* statement = new_s.c_str();
		n = 1;
		do {
			rc = sqlite3_exec(db, statement, callback, 0, &errMsg);
			if (rc == SQLITE_OK)
				return true;
			n++;
			usleep(getRand());
		} while (rc == SQLITE_BUSY && n < 30000000); // adhoc timeout
		if (rc != SQLITE_OK) {
			std::cerr << "[" << prog << "] SQL error: " << errMsg << std::endl;
			sqlite3_free(errMsg);
			exit(EXIT_FAILURE);
		}
#else
	(void)s;
#endif
		return true;
	}

	friend void addToDb(
			DB& d, const std::string& key, const int& value)
	{
		d.statMap.push_back(key, value);
	}

	friend void addToDb(
			DB& d, dbMap m)
	{
		d.statMap.insert(m.getAC());
		m.clear();
	}

	dbVec readSqlToVec(const std::string&);
	std::string getProperTableName(const std::string&);
};

#endif
