# Supplementary material for: ABySS 2.0: resource-efficient assembly of large genomes using a Bloom filter
Source: Genome Res. 2017 May;27(5):768–77. doi: 10.1101/gr.214346.116 (PMC5411771; doi:10.1101/gr.214346.116)
Supplement: Supplemental Material [file supp_gr.214346.116_Supplemental_Archive_1.tar.gz › abyss-bloom-abyss-preview/DataBase/Makefile.am]

noinst_LIBRARIES = libdb.a
libdb_a_SOURCES = DB.cc DB.h Options.h
libdb_a_CPPFLAGS = -I$(top_srcdir)
libdb_a_LIBADD = $(top_builddir)/Common/libcommon.a

bin_PROGRAMS = abyss-db-csv
abyss_db_csv_SOURCES = DB.cc DB.h db-csv.cc
abyss_db_csv_CPPFLAGS = -I$(top_srcdir)
abyss_db_csv_LDADD = -lsqlite3

dist_bin_SCRIPTS = abyss-db-txt
