# Supplementary material for: ABySS 2.0: resource-efficient assembly of large genomes using a Bloom filter
Source: Genome Res. 2017 May;27(5):768–77. doi: 10.1101/gr.214346.116 (PMC5411771; doi:10.1101/gr.214346.116)
Supplement: Supplemental Material [file supp_gr.214346.116_Supplemental_Archive_1.tar.gz › abyss-bloom-abyss-preview/DataLayer/Makefile.am]

bin_PROGRAMS = abyss-fac abyss-tofastq
noinst_LIBRARIES = libdatalayer.a

abyss_fac_CPPFLAGS = -I$(top_srcdir)

abyss_fac_LDADD = libdatalayer.a \
	$(top_builddir)/Common/libcommon.a

abyss_fac_SOURCES = fac.cc

abyss_tofastq_CPPFLAGS = -I$(top_srcdir)

abyss_tofastq_LDADD = libdatalayer.a \
	$(top_builddir)/Common/libcommon.a

abyss_tofastq_SOURCES = abyss-tofastq.cc

libdatalayer_a_CPPFLAGS = -I$(top_srcdir)

libdatalayer_a_SOURCES = \
	FastaIndex.h \
	FastaInterleave.h \
	FastaReader.cpp FastaReader.h \
	FastaWriter.cpp FastaWriter.h \
	FastaConcat.h \
	Options.h
