# Supplementary material for: ABySS 2.0: resource-efficient assembly of large genomes using a Bloom filter
Source: Genome Res. 2017 May;27(5):768–77. doi: 10.1101/gr.214346.116 (PMC5411771; doi:10.1101/gr.214346.116)
Supplement: Supplemental Material [file supp_gr.214346.116_Supplemental_Archive_1.tar.gz › abyss-bloom-abyss-preview/DataLayer/fac.cc]

/** Calculate assembly contiguity statistics.
 * Written by Shaun Jackman <sjackman@bcgsc.ca>.
 */
#include "config.h"
#include "Common/Histogram.h"
#include "Common/IOUtil.h"
#include "Common/Sequence.h" // for isACGT
#include "Common/Uncompress.h"
#include "DataLayer/FastaReader.h"
#include "DataLayer/Options.h"
#include <algorithm>
#include <getopt.h>
#include <iostream>
#include <sstream>

using namespace std;

#define PROGRAM "abyss-fac"

static const char VERSION_MESSAGE[] =
PROGRAM " (" PACKAGE_NAME ") " VERSION "\n"
"Written by Shaun Jackman.\n"
"\n"
"Copyright 2014 Canada's Michael Smith Genome Sciences Centre\n";

static const char USAGE_MESSAGE[] =
"Usage: " PROGRAM " [OPTION]... [FILE]...\n"
"Calculate assembly contiguity statistics.\n"
"\n"
" Options:\n"
"\n"
"  -e, --exp-size=N        expected genome size. Will calculate NG50\n"
"                          and associated stats\n"
"  -s, -t, --min-length=N  ignore sequences shorter than N bp [500]\n"
"  -d, --delimiter=S       use S for the field delimiter [\\t]\n"
"  -j, --jira              output JIRA format\n"
"  -m, --mmd               output MultiMarkdown format\n"
"      --chastity          discard unchaste sequences [default]\n"
"      --no-chastity       do not discard unchaste sequences\n"
"      --trim-masked       trim masked bases from the end\n"
"      --no-trim-masked    do not trim masked bases from the ends\n"
"                          of sequences [default]\n"
"      --count-ambig       count ambiguity codes in sequences\n"
"      --no-count-ambig    do not count ambiguity codes in sequences [default]\n"
"  -v, --verbose           display verbose output\n"
"      --help              display this help and exit\n"
"      --version           output version information and exit\n"
"\n"
"Report bugs to <" PACKAGE_BUGREPORT ">.\n";

namespace opt {
	static unsigned minLength = 500;
	static long long unsigned expSize = 0;
	static string delimiter = "\t";
	static int format;
	static int verbose;
	static int countAmbig;
}
enum { TAB, JIRA, MMD };

static const char shortopts[] = "d:jms:t:e:v";

enum { OPT_HELP = 1, OPT_VERSION };

static const struct option longopts[] = {
	{ "exp-size", no_argument, NULL, 'e' },
	{ "min-length", no_argument, NULL, 's' },
	{ "delimiter", required_argument, NULL, 'd' },
	{ "jira", no_argument, NULL, 'j' },
	{ "mmd", no_argument, NULL, 'm' },
	{ "chastity", no_argument, &opt::chastityFilter, 1 },
	{ "no-chastity", no_argument, &opt::chastityFilter, 0 },
	{ "trim-masked", no_argument, &opt::trimMasked, 1 },
	{ "no-trim-masked", no_argument, &opt::trimMasked, 0 },
	{ "count-ambig", no_argument, &opt::countAmbig, 1 },
	{ "no-count-ambig", no_argument, &opt::countAmbig, 0 },
	{ "help", no_argument, NULL, OPT_HELP },
	{ "version", no_argument, NULL, OPT_VERSION },
	{ NULL, 0, NULL, 0 }
};

/** FastaReader flags. */
static const int FASTAREADER_FLAGS = FastaReader::NO_FOLD_CASE;

/** Print contiguity statistics. */
static void printContiguityStatistics(const char* path)
{
	static bool printHeader = true;
	if (string(path) == "---") {
		if (printHeader == false)
			cout << '\n';
		printHeader = true;
		return;
	}

	// Read the sequences and count the lengths.
	Histogram h;
	FastaReader in(path, FASTAREADER_FLAGS);
	for (string s; in >> s;)
		h.insert(opt::countAmbig ? s.length() :
				count_if(s.begin(), s.end(), isACGT));
	assert(in.eof());

	// Print the table header.
	if (opt::format == JIRA && printHeader) {
		printHeader = false;
		const char* sep = "\t||";
		cout << "||"
			<< "n" << sep
			<< "n:" << opt::minLength << sep
			<< "L50" << sep;
		if (opt::expSize > 0)
			cout << "n:NG50" << sep
				<< "NG50" << sep;
		cout << "min" << sep
			<< "N80" << sep
			<< "N50" << sep
			<< "N20" << sep
			<< "E-size" << sep
			<< "max" << sep
			<< "sum" << sep
			<< "name" << sep << '\n';
	} else if (opt::format == MMD && printHeader) {
		printHeader = false;
		const char* sep = "\t|";
		cout << "n" << sep
			<< "n:" << opt::minLength << sep
			<< "L50" << sep;
		if (opt::expSize > 0)
			cout << "n:NG50" << sep
				<< "NG50" << sep;
		cout << "min" << sep
			<< "N80" << sep
			<< "N50" << sep
			<< "N20" << sep
			<< "E-size" << sep
			<< "max" << sep
			<< "sum" << sep
			<< "name" << '\n';
		if (opt::expSize > 0)
			cout << "------" << sep
				<< "------" << sep;
		cout << "------" << sep
			<< "------" << sep
			<< "------" << sep
			<< "------" << sep
			<< "------" << sep
			<< "------" << sep
			<< "------" << sep
			<< "------" << sep
			<< "------" << sep
			<< "------" << sep
			<< "------" << '\n';
	}

	// Print the table.
	if (opt::format == JIRA)
		cout << '|';
	printContiguityStats(cout, h, opt::minLength,
			printHeader, opt::delimiter, opt::expSize)
		<< opt::delimiter << path;
	if (opt::format == JIRA)
		cout << opt::delimiter;
	cout << endl;
	printHeader = false;
}

int main(int argc, char** argv)
{
	opt::trimMasked = false;

	bool die = false;
	for (int c; (c = getopt_long(argc, argv,
					shortopts, longopts, NULL)) != -1;) {
		istringstream arg(optarg != NULL ? optarg : "");
		switch (c) {
		  case '?':
			die = true;
			break;
		  case 'd':
			opt::delimiter = arg.str();
			arg.clear(ios::eofbit);
			break;
		  case 'j':
			opt::delimiter = "\t|";
			opt::format = JIRA;
			break;
		  case 'm':
			opt::delimiter = "\t|";
			opt::format = MMD;
			break;
		  case 'e':
			arg >> opt::expSize;
			break;
		  case 's': case 't':
			arg >> opt::minLength;
			break;
		  case 'v':
			opt::verbose++;
			break;
		  case OPT_HELP:
			cout << USAGE_MESSAGE;
			exit(EXIT_SUCCESS);
		  case OPT_VERSION:
			cout << VERSION_MESSAGE;
			exit(EXIT_SUCCESS);
		}
		if (optarg != NULL && !arg.eof()) {
			cerr << PROGRAM ": invalid option: `-"
				<< (char)c << optarg << "'\n";
			exit(EXIT_FAILURE);
		}
	}
	if (die) {
		cerr << "Try `" << PROGRAM
			<< " --help' for more information.\n";
		exit(EXIT_FAILURE);
	}

	if (optind == argc)
		printContiguityStatistics("-");
	else
		for_each(argv + optind, argv + argc,
				printContiguityStatistics);

	cout.flush();
	assert_good(cout, "stdout");
	return 0;
}
