# Supplementary material for: ABySS 2.0: resource-efficient assembly of large genomes using a Bloom filter
Source: Genome Res. 2017 May;27(5):768–77. doi: 10.1101/gr.214346.116 (PMC5411771; doi:10.1101/gr.214346.116)
Supplement: Supplemental Material [file supp_gr.214346.116_Supplemental_Archive_1.tar.gz › abyss-bloom-abyss-preview/DistanceEst/MLE.h]

#ifndef MLE_H
#define MLE_H 1

#include <vector>

class PMF;

int maximumLikelihoodEstimate(unsigned k,
		int first, int last,
		const std::vector<int>& samples, const PMF& pmf,
		unsigned len0, unsigned len1, bool rf, unsigned& n);

#endif
