# Supplementary material for: ABySS 2.0: resource-efficient assembly of large genomes using a Bloom filter
Source: Genome Res. 2017 May;27(5):768–77. doi: 10.1101/gr.214346.116 (PMC5411771; doi:10.1101/gr.214346.116)
Supplement: Supplemental Material [file supp_gr.214346.116_Supplemental_Archive_1.tar.gz › abyss-bloom-abyss-preview/DistanceEst/Makefile.am]

bin_PROGRAMS = DistanceEst DistanceEst-ssq

DistanceEst_CPPFLAGS = -I$(top_srcdir) \
	-I$(top_srcdir)/Common

DistanceEst_CXXFLAGS = $(AM_CXXFLAGS) $(OPENMP_CXXFLAGS)

DistanceEst_LDADD = \
	$(top_builddir)/DataBase/libdb.a \
	$(SQLITE_LIBS) \
	$(top_builddir)/Common/libcommon.a

DistanceEst_SOURCES = DistanceEst.cpp MLE.cpp MLE.h

DistanceEst_ssq_CPPFLAGS = $(DistanceEst_CPPFLAGS) \
	-D SAM_SEQ_QUAL=1

DistanceEst_ssq_CXXFLAGS = $(DistanceEst_CXXFLAGS)

DistanceEst_ssq_LDADD = $(DistanceEst_LDADD)

DistanceEst_ssq_SOURCES = $(DistanceEst_SOURCES)
