# Supplementary material for: ABySS 2.0: resource-efficient assembly of large genomes using a Bloom filter
Source: Genome Res. 2017 May;27(5):768–77. doi: 10.1101/gr.214346.116 (PMC5411771; doi:10.1101/gr.214346.116)
Supplement: Supplemental Material [file supp_gr.214346.116_Supplemental_Archive_1.tar.gz › abyss-bloom-abyss-preview/FMIndex/FMIndex.h]

#ifndef FMINDEX_H
#define FMINDEX_H 1

#include "config.h"
#include "BitArrays.h"
#include "IOUtil.h"
#include "sais.hxx"
#include <boost/integer.hpp>
#include <algorithm>
#include <cassert>
#include <cstdlib> // for exit
#include <iostream>
#include <iterator>
#include <limits> // for numeric_limits
#include <stdint.h>
#include <string>
#include <vector>

/** An FM index. */
class FMIndex
{
	/** A symbol. */
	typedef uint8_t T;

	/** The sentinel symbol. */
	static T SENTINEL() { return std::numeric_limits<T>::max(); }

  public:
	/** An index. */
	typedef boost::uint_t<FMBITS>::least size_type;

	/** An index for SAIS, which must be signed. */
	typedef boost::int_t<FMBITS>::least sais_size_type;

	/** The type of a symbol. */
	typedef T value_type;

/** A suffix array interval. */
struct SAInterval
{
	size_type l, u;
	SAInterval(size_type l, size_type u) : l(l), u(u) { }
	SAInterval(const FMIndex& fm) : l(1), u(fm.m_occ.size()) { }
	bool empty() const { return l >= u; }
	bool operator==(const SAInterval& x) const
	{
		return x.l == l && x.u == u;
	}

	size_type size() const
	{
		assert(l <= u);
		return u - l;
	}
};

/** A match of a substring of a query sequence to an FM index. */
struct Match : public SAInterval
{
	unsigned qstart, qend, num;

	Match() : SAInterval(0, 0), qstart(0), qend(0), num(0) { }

	Match(size_type l, size_type u, unsigned qstart, unsigned qend,
			unsigned num = 1)
		: SAInterval(l, u), qstart(qstart), qend(qend), num(num) { }

	unsigned qspan() const
	{
		assert(qstart <= qend);
		return qend - qstart;
	}
};

FMIndex() : m_sampleSA(1) { }

/** Return the size of the string not counting the sentinel. */
size_t size() const { return m_occ.size() - 1; }

/** The size of the alphabet. */
unsigned alphabetSize() const { return m_alphabet.size(); }

/** Encode the alphabet of [first, last). */
template <typename It>
void encode(It first, It last) const
{
	assert(first < last);
	assert(!m_alphabet.empty());
	std::transform(first, last, first, Translate(*this));
}

/** Decode the alphabet of [first, last). */
template <typename It>
void decode(It first, It last) const
{
	assert(first < last);
	assert(!m_alphabet.empty());
	for (It it = first; it < last; ++it)
		*it = m_alphabet[*it];
}

/** Build the BWT of [first, last).
 * The BWT including the sentinel is stored in [first, last].
 * @return the position of the sentinel
 */
template<typename It>
size_type buildBWT(It first, It last) const
{
	assert(first < last);
	assert(size_t(last - first)
			< std::numeric_limits<size_type>::max());
	encode(first, last);
	std::replace(first, last, SENTINEL(), T(0));

	std::cerr << "Building the Burrows-Wheeler transform...\n";
	size_t n = last - first;
	std::vector<sais_size_type> sa(n);
	assert(sizeof (size_type) == sizeof (sais_size_type));
	sais_size_type sentinel = saisxx_bwt(first, first,
			&sa[0],
			(sais_size_type)n,
			(sais_size_type)m_alphabet.size());
	assert(sentinel >= 0);
	if (sentinel < 0)
		abort();
	// Insert the sentinel.
	std::copy_backward(first + sentinel, last, last + 1);
	first[sentinel] = SENTINEL();
	return sentinel;
}

/** Set the specified element of the sampled suffix array. */
void setSA(size_t sai, size_t pos)
{
	if (sai % m_sampleSA == 0) {
		size_t i = sai / m_sampleSA;
		assert(i < m_sa.size());
		m_sa[i] = pos;
	}
}

/** Construct the suffix array from the FM index. */
void constructSuffixArray()
{
	// The length of the original string.
	size_t n = m_occ.size() - 1;
	assert(n > 0);
	assert(m_sampleSA > 0);
	m_sa.resize(n / m_sampleSA + 1);
	size_t sai = 0;
	for (size_t i = n; i > 0; i--) {
		setSA(sai, i);
		T c = m_occ.at(sai);
		assert(c != SENTINEL());
		sai = m_cf[c] + m_occ.rank(c, sai);
		assert(sai > 0);
	}
	setSA(sai, 0);
}

/** Build an FM-index of the specified BWT. */
template<typename It>
void assignBWT(It first, It last)
{
	assert(last - first > 1);
	assert(size_t(last - first)
			< std::numeric_limits<size_type>::max());

	std::cerr << "Building the character occurrence table...\n";
	m_occ.assign(first, last);
	countOccurrences();

	// Construct the suffix array from the FM index.
	std::cerr << "Building the suffix array...\n";
	constructSuffixArray();
}

/** Build an FM-index of the specified data. */
template<typename It>
void assign(It first, It last)
{
	assert(first < last);
	assert(size_t(last - first)
			< std::numeric_limits<size_type>::max());

	encode(first, last);
	std::replace(first, last, SENTINEL(), T(0));

	// Construct the suffix array.
	std::cerr << "Building the suffix array...\n";
	size_t n = last - first;
	m_sampleSA = 1;
	m_sa.resize(n + 1);
	m_sa[0] = n;

	assert(sizeof (size_type) == sizeof (sais_size_type));
	int status = saisxx(first,
			reinterpret_cast<sais_size_type*>(&m_sa[1]),
			(sais_size_type)n,
			(sais_size_type)m_alphabet.size());
	assert(status == 0);
	if (status != 0)
		abort();

	// Construct the Burrows-Wheeler transform.
	std::vector<T> bwt;
	std::cerr << "Building the Burrows-Wheeler transform...\n";
	bwt.resize(m_sa.size());
	for (size_t i = 0; i < m_sa.size(); i++)
		bwt[i] = m_sa[i] == 0 ? SENTINEL() : first[m_sa[i] - 1];

	std::cerr << "Building the character occurrence table...\n";
	m_occ.assign(bwt.begin(), bwt.end());
	countOccurrences();
}

/** Sample the suffix array. */
void sampleSA(unsigned period)
{
	assert(period > 0);
	if (period == m_sampleSA)
		return;
	assert(m_sampleSA == 1);
	m_sampleSA = period;
	if (m_sampleSA == 1 || m_sa.empty())
		return;
	std::vector<size_type>::iterator out = m_sa.begin();
	for (size_t i = 0; i < m_sa.size(); i += m_sampleSA)
		*out++ = m_sa[i];
	m_sa.erase(out, m_sa.end());
	assert(!m_sa.empty());
}

/** Return the specified element of the suffix array. */
size_t at(size_t i) const
{
	assert(i < m_occ.size());
	size_t n = 0;
	while (i % m_sampleSA != 0) {
		T c = m_occ.at(i);
		i = c == SENTINEL() ? 0 : m_cf[c] + m_occ.rank(c, i);
		n++;
	}
	assert(i / m_sampleSA < m_sa.size());
	size_t pos = m_sa[i / m_sampleSA] + n;
	return pos < m_occ.size() ? pos : pos - m_occ.size();
}

/** Return the specified element of the suffix array. */
size_t operator[](size_t i) const
{
	return at(i);
}

/** Return the symbol at the specifed position of the BWT. */
T bwtAt(size_t i) const
{
	assert(i < m_occ.size());
	T c = m_occ.at(i);
	assert(c != SENTINEL());
	assert(c < m_alphabet.size());
	return m_alphabet[c];
}

/** Return the first symbol of the specified suffix. */
T symbolAt(size_t i) const
{
	assert(i < m_occ.size());
	std::vector<size_type>::const_iterator it
		= std::upper_bound(m_cf.begin(), m_cf.end(), i);
	assert(it != m_cf.begin());
	T c = it - m_cf.begin() - 1;
	assert(c < m_alphabet.size());
	return m_alphabet[c];
}

/** Decompress the index. */
template <typename It>
void decompress(It out)
{
	// Construct the original string.
	std::vector<T> s;
	for (size_t i = 0;;) {
		assert(i < m_occ.size());
		T c = m_occ.at(i);
		if (c == SENTINEL())
			break;
		s.push_back(c);
		i = m_cf[c] + m_occ.rank(c, i);
		assert(i > 0);
	}

	// Translate the character set and output the result.
	for (std::vector<T>::reverse_iterator it = s.rbegin();
			it != s.rend(); ++it) {
		T c = *it;
		assert(c < m_alphabet.size());
		*out++ = m_alphabet[c];
	}
}

/** Extend a suffix array coordinate by one character to the left. */
size_type update(size_type i, T c) const
{
	assert(c < m_cf.size());
	return m_cf[c] + m_occ.rank(c, i);
}

/** Extend a suffix array interval by one character to the left. */
SAInterval update(SAInterval sai, T c) const
{
	return SAInterval(update(sai.l, c), update(sai.u, c));
}

/** Search for an exact match. */
template <typename It>
SAInterval findExact(It first, It last, SAInterval sai) const
{
	assert(first < last);
	for (It it = last - 1; it >= first && !sai.empty(); --it) {
		T c = *it;
		if (c == SENTINEL())
			return SAInterval(0, 0);
		sai = update(sai, c);
	}
	return sai;
}

/** Search for an exact match. */
template <typename String>
SAInterval findExact(const String& q) const
{
	String s(q.size());
	std::transform(q.begin(), q.end(), s.begin(), Translate(*this));
	return findExact(s.begin(), s.end());
}

/** Search for a suffix of the query that matches a prefix of the
 * target.
 */
template <typename It, typename OutIt>
OutIt findOverlapSuffix(It first, It last, OutIt out,
		unsigned minOverlap) const
{
	assert(first < last);

	SAInterval sai(*this);
	for (It it = last - 1; it >= first && !sai.empty(); --it) {
		T c = *it;
		if (c == SENTINEL())
			break;
		sai = update(sai, c);
		if (sai.empty())
			break;

		if (unsigned(last - it) < minOverlap)
			continue;

		SAInterval sai1 = update(sai, 0);
		if (!sai1.empty())
			*out++ = Match(sai1.l, sai1.u,
					it - first, last - first);
	}
	return out;
}

/** Search for a suffix of the query that matches a prefix of the
 * target.
 */
template <typename OutIt>
OutIt findOverlapSuffix(const std::string& q, OutIt out,
		unsigned minOverlap) const
{
	std::string s = q;
	std::transform(s.begin(), s.end(), s.begin(), Translate(*this));
	return findOverlapSuffix(s.begin(), s.end(), out, minOverlap);
}

/** Search for a prefix of the query that matches a suffix of the
 * target.
 */
template <typename OutIt>
OutIt findOverlapPrefix(const std::string& q, OutIt out,
		unsigned minOverlap) const
{
	std::string s = q;
	std::transform(s.begin(), s.end(), s.begin(), Translate(*this));
	typedef std::string::const_iterator It;
	It first = s.begin();
	for (It it = first + minOverlap; it <= s.end(); ++it) {
		SAInterval sai = findExact(first, it,
				update(SAInterval(*this), 0));
		if (!sai.empty())
			*out++ = Match(sai.l, sai.u, 0, it - first);
	}
	return out;
}

/** Search for a matching suffix of the query. */
template <typename It, typename MemoIt>
Match findSuffix(It first, It last, MemoIt memoIt) const
{
	assert(first < last);

	SAInterval sai(*this);
	It it;
	for (it = last - 1; it >= first && !sai.empty(); --it) {
		T c = *it;
		if (c == SENTINEL())
			break;
		SAInterval sai1 = update(sai, c);
		if (sai1.empty())
			break;
		sai = sai1;

		if (*memoIt == sai) {
			// This vertex of the prefix DAWG has been visited.
			break;
		}
		*memoIt++ = sai;
	}
	return Match(sai.l, sai.u, it - first + 1, last - first);
}

/** Search for a matching substring of the query at least k long.
 * @return the longest match
 */
template <typename It>
Match findSubstring(It first, It last, unsigned k) const
{
	assert(first < last);
	Match best(0, 0, 0, k > 0 ? k - 1 : 0);

	// Record which vertices of the prefix DAWG have been visited.
	std::vector<SAInterval> memo(last - first, SAInterval(0, 0));
	SAInterval* memoIt = &memo[0];
	for (It it = last; it > first; --it) {
		if (unsigned(it - first) < best.qspan())
			return best;
		Match interval = findSuffix(first, it, memoIt++);
		if (interval.qspan() > best.qspan())
			best = interval;
		else if (interval.qspan() == best.qspan())
			best.num++;
	}
	return best;
}

/** Translate from ASCII to the indexed alphabet. */
struct Translate {
	Translate(const FMIndex& fmIndex) : m_fmIndex(fmIndex) { }
	T operator()(unsigned char c) const
	{
		return c < m_fmIndex.m_mapping.size()
			? m_fmIndex.m_mapping[c] : SENTINEL();
	}
  private:
	const FMIndex& m_fmIndex;
};

/** Search for a matching substring of the query at least k long.
 * @return the longest match and the number of matches
 */
Match find(const std::string& q, unsigned k) const
{
	std::string s = q;
	std::transform(s.begin(), s.end(), s.begin(), Translate(*this));
	return findSubstring(s.begin(), s.end(), k);
}

/** Set the alphabet to [first, last).
 * The character '\0' is treated specially and not included in the
 * alphabet.
 */
template <typename It>
void setAlphabet(It first, It last)
{
	assert(first < last);
	std::vector<bool> mask(std::numeric_limits<T>::max());
	for (It it = first; it < last; ++it) {
		assert((size_t)*it < mask.size());
		mask[*it] = true;
	}

	// Remove the character '\0' from the alphabet.
	mask[0] = false;

	m_alphabet.clear();
	m_mapping.clear();
	for (unsigned c = 0; c < mask.size(); ++c) {
		if (!mask[c])
			continue;
		m_mapping.resize(c + 1, std::numeric_limits<T>::max());
		m_mapping[c] = m_alphabet.size();
		m_alphabet.push_back(c);
	}
	assert(!m_alphabet.empty());
}

/** Set the alphabet to the characters of s. */
void setAlphabet(const std::string& s)
{
	assert(!s.empty());
	setAlphabet(s.begin(), s.end());
}

#define STRINGIFY(X) #X
#define FM_VERSION_BITS(BITS) "FM " STRINGIFY(BITS) " 1"
#define FM_VERSION FM_VERSION_BITS(FMBITS)

/** Store an index. */
friend std::ostream& operator<<(std::ostream& out, const FMIndex& o)
{
	out << FM_VERSION << '\n'
		<< o.m_sampleSA << '\n';

	out << o.m_alphabet.size() << '\n';
	out.write(reinterpret_cast<const char*>(&o.m_alphabet[0]),
			o.m_alphabet.size() * sizeof o.m_alphabet[0]);

	out << o.m_sa.size() << '\n';
	out.write(reinterpret_cast<const char*>(&o.m_sa[0]),
		o.m_sa.size() * sizeof o.m_sa[0]);

	return out << o.m_occ;
}

/** Load an index. */
friend std::istream& operator>>(std::istream& in, FMIndex& o)
{
	std::string version;
	std::getline(in, version);
	assert(in);
	if (version != FM_VERSION) {
		std::cerr << "error: the version of this FM-index, `"
			<< version << "', does not match the version required "
			"by this program, `" FM_VERSION "'.\n";
		exit(EXIT_FAILURE);
	}

	in >> o.m_sampleSA;
	assert(in);

	size_t n;
	in >> n >> expect("\n");
	assert(in);
	assert(n < std::numeric_limits<size_type>::max());
	o.m_alphabet.resize(n);
	in.read(reinterpret_cast<char*>(&o.m_alphabet[0]),
			n * sizeof o.m_alphabet[0]);
	o.setAlphabet(o.m_alphabet.begin(), o.m_alphabet.end());

	in >> n >> expect("\n");
	assert(in);
	assert(n < std::numeric_limits<size_type>::max());
	o.m_sa.resize(n);
	in.read(reinterpret_cast<char*>(&o.m_sa[0]),
			n * sizeof o.m_sa[0]);

	in >> o.m_occ;
	assert(in);
	o.countOccurrences();

	return in;
}

private:

/** Build the cumulative frequency table m_cf from m_occ. */
void countOccurrences()
{
	assert(!m_alphabet.empty());
	m_cf.resize(m_alphabet.size());
	// The sentinel character occurs once.
	m_cf[0] = 1;
	for (unsigned i = 0; i < m_cf.size() - 1; ++i)
		m_cf[i + 1] = m_cf[i] + m_occ.count(i);
}

	unsigned m_sampleSA;
	std::vector<T> m_alphabet;
	std::vector<T> m_mapping;
	std::vector<size_type> m_cf;
	std::vector<size_type> m_sa;
	BitArrays m_occ;
};

#endif
