# Supplementary material for: ABySS 2.0: resource-efficient assembly of large genomes using a Bloom filter
Source: Genome Res. 2017 May;27(5):768–77. doi: 10.1101/gr.214346.116 (PMC5411771; doi:10.1101/gr.214346.116)
Supplement: Supplemental Material [file supp_gr.214346.116_Supplemental_Archive_1.tar.gz › abyss-bloom-abyss-preview/FMIndex/Makefile.am]

noinst_LIBRARIES = libfmindex.a
noinst_PROGRAMS = abyss-count abyss-dawg

libfmindex_a_CPPFLAGS = -I$(top_srcdir)/Common

libfmindex_a_SOURCES = \
	BitArrays.h \
	bit_array.cc bit_array.h \
	DAWG.h \
	FMIndex.h \
	sais.hxx

abyss_dawg_SOURCES = abyss-dawg.cc
abyss_dawg_LDADD = libfmindex.a \
	$(top_builddir)/Common/libcommon.a
abyss_dawg_CPPFLAGS = -I$(top_srcdir) \
	-I$(top_srcdir)/Common

abyss_count_SOURCES = count.cc
abyss_count_LDADD = libfmindex.a \
	$(top_builddir)/Common/libcommon.a
abyss_count_CPPFLAGS = -I$(top_srcdir) \
	-I$(top_srcdir)/Common
