# Supplementary material for: ABySS 2.0: resource-efficient assembly of large genomes using a Bloom filter
Source: Genome Res. 2017 May;27(5):768–77. doi: 10.1101/gr.214346.116 (PMC5411771; doi:10.1101/gr.214346.116)
Supplement: Supplemental Material [file supp_gr.214346.116_Supplemental_Archive_1.tar.gz › abyss-bloom-abyss-preview/FMIndex/bit_array.h]

/*
 *  Copyright (c) 2010 Daisuke Okanohara
 *
 *   Redistribution and use in source and binary forms, with or without
 *   modification, are permitted provided that the following conditions
 *   are met:
 *
 *   1. Redistributions of source code must retain the above Copyright
 *      notice, this list of conditions and the following disclaimer.
 *
 *   2. Redistributions in binary form must reproduce the above Copyright
 *      notice, this list of conditions and the following disclaimer in the
 *      documentation and/or other materials provided with the distribution.
 *
 *   3. Neither the name of the authors nor the names of its contributors
 *      may be used to endorse or promote products derived from this
 *      software without specific prior written permission.
 */

#ifndef WAT_ARRAY_BIT_ARRAY_HPP_
#define WAT_ARRAY_BIT_ARRAY_HPP_

#include <stdint.h>
#include <vector>
#include <iostream>

namespace wat_array {

enum {
  NOTFOUND = 0xFFFFFFFFFFFFFFFFLLU
};

class BitArray {

private:
enum {
  BLOCK_BITNUM = 64,
  TABLE_INTERVAL = 4
};

public:
  BitArray();
  ~BitArray();
  BitArray(uint64_t size);
  uint64_t length() const;
  uint64_t one_num() const;

  void Init(uint64_t size);
  void Clear();
  void SetBit(uint64_t bit, uint64_t pos);
  void Build();
  uint64_t Rank(uint64_t bit, uint64_t pos) const;
  uint64_t Select(uint64_t bit, uint64_t rank) const;
  uint64_t Lookup(uint64_t pos) const;

  static uint64_t PopCount(uint64_t x);
  static uint64_t PopCountMask(uint64_t x, uint64_t offset);
  static uint64_t SelectInBlock(uint64_t x, uint64_t rank);
  static uint64_t GetBitNum(uint64_t one_num, uint64_t num, uint64_t bit);
  void PrintForDebug(std::ostream& os) const;

  void Save(std::ostream& os) const;
  void Load(std::istream& is);

private:
  uint64_t RankOne(uint64_t pos) const;
  uint64_t SelectOutBlock(uint64_t bit, uint64_t& rank) const;

private:
  std::vector<uint64_t> bit_blocks_;
  std::vector<uint64_t> rank_tables_;
  uint64_t length_;
  uint64_t one_num_;
};

}

#endif // WAT_ARRAY_BIT_ARRAY_HPP_
