# Supplementary material for: ABySS 2.0: resource-efficient assembly of large genomes using a Bloom filter
Source: Genome Res. 2017 May;27(5):768–77. doi: 10.1101/gr.214346.116 (PMC5411771; doi:10.1101/gr.214346.116)
Supplement: Supplemental Material [file supp_gr.214346.116_Supplemental_Archive_1.tar.gz › abyss-bloom-abyss-preview/GapFiller/Makefile.am]

bin_PROGRAMS = abyss-gapfill

abyss_gapfill_CPPFLAGS = -I$(top_srcdir) \
	-I$(top_srcdir)/Common \
	-I$(top_srcdir)/DataLayer \
	-I$(top_srcdir)/Align \
	-D SAM_SEQ_QUAL=1

abyss_gapfill_CXXFLAGS = $(AM_CXXFLAGS) $(OPENMP_CXXFLAGS)

abyss_gapfill_LDADD = \
	$(top_builddir)/Align/libalign.a \
    $(top_builddir)/dialign/libdialign.a \
    $(top_builddir)/DataLayer/libdatalayer.a \
    $(top_builddir)/Common/libcommon.a

abyss_gapfill_SOURCES = gapfill.cpp gapfill.h
