# Supplementary material for: ABySS 2.0: resource-efficient assembly of large genomes using a Bloom filter
Source: Genome Res. 2017 May;27(5):768–77. doi: 10.1101/gr.214346.116 (PMC5411771; doi:10.1101/gr.214346.116)
Supplement: Supplemental Material [file supp_gr.214346.116_Supplemental_Archive_1.tar.gz › abyss-bloom-abyss-preview/Graph/ContigGraph.h]

#ifndef CONTIGGRAPH_H
#define CONTIGGRAPH_H 1

#include "Common/ContigID.h"
#include "Graph/Properties.h"
#include <boost/graph/graph_traits.hpp>
#include <cassert>
#include <utility>

using boost::graph_traits;

/** A contig graph is a directed graph with the property that
 * the edge (u,v) implies the existence of the edge (~v,~u).
 */
template <typename G>
class ContigGraph : public G {
  public:
	typedef G base_type;

	// Graph
	typedef typename graph_traits<G>::vertex_descriptor
		vertex_descriptor;
	typedef typename graph_traits<G>::directed_category
		directed_category;
	typedef typename graph_traits<G>::traversal_category
		traversal_category;
	typedef typename graph_traits<G>::edge_parallel_category
		edge_parallel_category;

	// IncidenceGraph
	typedef typename graph_traits<G>::edge_descriptor
		edge_descriptor;
	typedef typename graph_traits<G>::out_edge_iterator
		out_edge_iterator;
	typedef typename graph_traits<G>::degree_size_type
		degree_size_type;

	// AdjacencyGraph
	typedef typename graph_traits<G>::adjacency_iterator
		adjacency_iterator;

	// VertexListGraph
	typedef typename graph_traits<G>::vertex_iterator
		vertex_iterator;
	typedef typename graph_traits<G>::vertices_size_type
		vertices_size_type;

	// EdgeListGraph
	typedef typename graph_traits<G>::edge_iterator
		edge_iterator;
	typedef typename graph_traits<G>::edges_size_type
		edges_size_type;

	// VertexMutablePropertyGraph
	typedef typename vertex_property<G>::type vertex_property_type;

	// EdgeMutablePropertyGraph
	typedef typename edge_property<G>::type edge_property_type;

	// BidirectionalGraph
/** Iterate through the in-edges. */
class in_edge_iterator
	: public std::iterator<std::input_iterator_tag, edge_descriptor>
{
	/** Return the complement (~v, ~u) of the edge (u, v). */
	static edge_descriptor complement(const edge_descriptor& e)
	{
		return std::pair<vertex_descriptor, vertex_descriptor>(
				e.second ^ 1, e.first ^ 1);
	}

  public:
	in_edge_iterator() { }

	in_edge_iterator(typename graph_traits<G>::out_edge_iterator it)
		: m_it(it) { }

	edge_descriptor operator*() const
	{
		return complement(*m_it);
	}

	bool operator==(const in_edge_iterator& it) const
	{
		return m_it == it.m_it;
	}

	bool operator!=(const in_edge_iterator& it) const
	{
		return m_it != it.m_it;
	}

	in_edge_iterator& operator++() { ++m_it; return *this; }

	in_edge_iterator operator++(int)
	{
		in_edge_iterator it = *this;
		++*this;
		return it;
	}

  private:
	out_edge_iterator m_it;
};

  public:
	/** Construct an empty contig graph. */
	ContigGraph() { }

	/** Construct a contig graph with n vertices. The underlying
	 * directed graph has two vertices for each contig. */
	ContigGraph(vertices_size_type n) : G(2 * n) { }

	/** Return the in degree of vertex v. */
	degree_size_type in_degree(vertex_descriptor v) const
	{
		return G::out_degree(get(vertex_complement, *this, v));
	}

	/** Remove all out edges from vertex u. */
	void clear_out_edges(vertex_descriptor u)
	{
		std::pair<adjacency_iterator, adjacency_iterator>
			adj = G::adjacent_vertices(u);
		for (adjacency_iterator v = adj.first; v != adj.second; ++v) {
			vertex_descriptor uc = get(vertex_complement, *this, u);
			vertex_descriptor vc = get(vertex_complement, *this, *v);
			if (vc == u) {
				// When ~v == u, removing (~v,~u), which is (u,~u),
				// would invalidate our iterator. This edge will be
				// removed by clear_out_edges.
			} else
				G::remove_edge(vc, uc);
		}
		G::clear_out_edges(u);
	}

	/** Remove all in edges from vertex v. */
	void clear_in_edges(vertex_descriptor v)
	{
		clear_out_edges(get(vertex_complement, *this, v));
	}

	/** Remove all edges to and from vertex v. */
	void clear_vertex(vertex_descriptor v)
	{
		clear_out_edges(v);
		clear_in_edges(v);
	}

	/** Add a vertex to this graph. */
	vertex_descriptor add_vertex(
			const vertex_property_type& data = vertex_property_type())
	{
		vertex_descriptor v = G::add_vertex(data);
		G::add_vertex(data);
		return v;
	}

	/** Remove vertex v from this graph. It is assumed that there
	 * are no edges to or from vertex v. It is best to call
	 * clear_vertex before remove_vertex.
	 */
	void remove_vertex(vertex_descriptor v)
	{
		G::remove_vertex(v);
		G::remove_vertex(get(vertex_complement, *this, v));
	}

	/** Add edge (u,v) to this graph. */
	std::pair<edge_descriptor, bool>
	add_edge(vertex_descriptor u, vertex_descriptor v)
	{
		vertex_descriptor uc = get(vertex_complement, *this, u);
		vertex_descriptor vc = get(vertex_complement, *this, v);
		std::pair<edge_descriptor, bool> e = G::add_edge(u, v);
		if (u != vc)
			G::add_edge(vc, uc);
		return e;
	}

	/** Add edge (u,v) to this graph. */
	std::pair<edge_descriptor, bool>
	add_edge(vertex_descriptor u, vertex_descriptor v,
			const edge_property_type& ep)
	{
		vertex_descriptor uc = get(vertex_complement, *this, u);
		vertex_descriptor vc = get(vertex_complement, *this, v);
		std::pair<edge_descriptor, bool> e = G::add_edge(u, v, ep);
		if (u != vc)
			G::add_edge(vc, uc, ep);
		return e;
	}

	/** Remove the edge (u,v) from this graph. */
	void remove_edge(vertex_descriptor u, vertex_descriptor v)
	{
		vertex_descriptor uc = get(vertex_complement, *this, u);
		vertex_descriptor vc = get(vertex_complement, *this, v);
		G::remove_edge(u, v);
		if (u != vc)
			G::remove_edge(vc, uc);
	}

	/** Remove the edge e from this graph. */
	void remove_edge(edge_descriptor e)
	{
		remove_edge(source(e, *this), target(e, *this));
	}
};

namespace std {
	template <typename G>
	inline void swap(ContigGraph<G>& a, ContigGraph<G>& b)
	{
		a.swap(b);
	}
}

// IncidenceGraph

template <typename G>
std::pair<
	typename ContigGraph<G>::out_edge_iterator,
	typename ContigGraph<G>::out_edge_iterator>
out_edges(
		typename ContigGraph<G>::vertex_descriptor u,
		const ContigGraph<G>& g)
{
	return g.out_edges(u);
}

template <typename G>
typename ContigGraph<G>::degree_size_type
out_degree(
		typename ContigGraph<G>::vertex_descriptor u,
		const ContigGraph<G>& g)
{
	return g.out_degree(u);
}

// BidirectionalGraph

template <typename G>
std::pair<
	typename ContigGraph<G>::in_edge_iterator,
	typename ContigGraph<G>::in_edge_iterator>
in_edges(
		typename ContigGraph<G>::vertex_descriptor u,
		const ContigGraph<G>& g)
{
	typedef typename ContigGraph<G>::in_edge_iterator
		in_edge_iterator;
	typedef typename ContigGraph<G>::out_edge_iterator
		out_edge_iterator;
	std::pair<out_edge_iterator, out_edge_iterator> it
		= out_edges(get(vertex_complement, g, u), g);
	return std::pair<in_edge_iterator, in_edge_iterator>(
			it.first, it.second);
}

template <typename G>
typename ContigGraph<G>::degree_size_type
in_degree(
		typename ContigGraph<G>::vertex_descriptor u,
		const ContigGraph<G>& g)
{
	return g.in_degree(u);
}

// AdjacencyGraph

template <typename G>
std::pair<
	typename ContigGraph<G>::adjacency_iterator,
	typename ContigGraph<G>::adjacency_iterator>
adjacent_vertices(
		typename ContigGraph<G>::vertex_descriptor u,
		const ContigGraph<G>& g)
{
	return g.adjacent_vertices(u);
}

// VertexListGraph

template <typename G>
typename ContigGraph<G>::vertices_size_type
num_vertices(const ContigGraph<G>& g)
{
	return g.num_vertices();
}

template <typename G>
std::pair<typename ContigGraph<G>::vertex_iterator,
	typename ContigGraph<G>::vertex_iterator>
vertices(const ContigGraph<G>& g)
{
	return g.vertices();
}

// EdgeListGraph

template <typename G>
typename ContigGraph<G>::edges_size_type
num_edges(const ContigGraph<G>& g)
{
	return g.num_edges();
}

template <typename G>
std::pair<typename ContigGraph<G>::edge_iterator,
	typename ContigGraph<G>::edge_iterator>
edges(const ContigGraph<G>& g)
{
	return g.edges();
}

// AdjacencyMatrix

template <typename G>
std::pair<typename ContigGraph<G>::edge_descriptor, bool>
edge(
	typename ContigGraph<G>::vertex_descriptor u,
	typename ContigGraph<G>::vertex_descriptor v,
	const ContigGraph<G>& g)
{
	return g.edge(u, v);
}

// VertexMutableGraph

template <typename G>
typename ContigGraph<G>::vertex_descriptor
add_vertex(ContigGraph<G>& g)
{
	return g.add_vertex();
}

template <typename G>
void
remove_vertex(
		typename ContigGraph<G>::vertex_descriptor u,
		ContigGraph<G>& g)
{
	g.remove_vertex(u);
}

// EdgeMutableGraph

template <typename G>
void
clear_vertex(
		typename ContigGraph<G>::vertex_descriptor u,
		ContigGraph<G>& g)
{
	g.clear_vertex(u);
}

template <typename G>
std::pair<typename ContigGraph<G>::edge_descriptor, bool>
add_edge(
	typename ContigGraph<G>::vertex_descriptor u,
	typename ContigGraph<G>::vertex_descriptor v,
	ContigGraph<G>& g)
{
	return g.add_edge(u, v);
}

template <typename G>
void
remove_edge(
	typename ContigGraph<G>::vertex_descriptor u,
	typename ContigGraph<G>::vertex_descriptor v,
	ContigGraph<G>& g)
{
	return g.remove_edge(u, v);
}

template <typename G>
void
remove_edge(
		typename ContigGraph<G>::edge_descriptor e,
		ContigGraph<G>& g)
{
	g.remove_edge(e);
}

// MutableIncidenceGraph

template <typename G>
void
clear_out_edges(
		typename ContigGraph<G>::vertex_descriptor u,
		ContigGraph<G>& g)
{
	g.clear_out_edges(u);
}

// MutableBidirectionalGraph

template <typename G>
void
clear_in_edges(
		typename ContigGraph<G>::vertex_descriptor u,
		ContigGraph<G>& g)
{
	g.clear_in_edges(u);
}

// PropertyGraph

/** Return true if this vertex has been removed. */
template <typename G>
bool get(vertex_removed_t tag, const ContigGraph<G>& g,
		typename ContigGraph<G>::vertex_descriptor u)
{
	return get(tag, static_cast<const G&>(g), u);
}

template <typename G>
void put(vertex_removed_t tag, ContigGraph<G>& g,
		typename ContigGraph<G>::vertex_descriptor u,
		bool flag)
{
	put(tag, static_cast<G&>(g), u, flag);
	put(tag, static_cast<G&>(g), get(vertex_complement, g, u), flag);
}

/** Return the properties of the edge of iterator eit. */
template <typename G>
const typename ContigGraph<G>::edge_property_type&
get(edge_bundle_t, const ContigGraph<G>&,
		typename ContigGraph<G>::out_edge_iterator eit)
{
	return eit.get_property();
}

// PropertyGraph

template <typename G>
typename vertex_bundle_type<G>::type
get(vertex_bundle_t, const ContigGraph<G>& g,
		typename ContigGraph<G>::vertex_descriptor u)
{
	return g[u];
}

template <typename G>
typename edge_bundle_type<G>::type
get(edge_bundle_t, const ContigGraph<G>& g,
		typename ContigGraph<G>::edge_descriptor e)
{
	return g[e];
}

// PropertyGraph

namespace boost {
template <typename G>
struct property_map<ContigGraph<G>, vertex_index_t>
{
	typedef typename property_map<G, vertex_index_t>::type type;
	typedef type const_type;
};
}

/** Return the complement of the specified vertex. */
template <typename G>
typename graph_traits<G>::vertex_descriptor
get(vertex_complement_t, const ContigGraph<G>&,
		typename graph_traits<G>::vertex_descriptor u)
{
	return u ^ 1;
}

/** Return the contig index of the specified vertex. */
template <typename G>
ContigID
get(vertex_contig_index_t, const ContigGraph<G>&,
		typename graph_traits<G>::vertex_descriptor u)
{
	return u.contigIndex();
}

/** Return the sense of the specified vertex. */
template <typename G>
bool
get(vertex_sense_t, const ContigGraph<G>&,
		typename graph_traits<G>::vertex_descriptor u)
{
	return u.sense();
}

// VertexMutablePropertyGraph

template <typename G>
typename ContigGraph<G>::vertex_descriptor
add_vertex(
		const typename vertex_property<G>::type& vp,
		ContigGraph<G>& g)
{
	return g.add_vertex(vp);
}

// EdgeMutablePropertyGraph

template <typename G>
std::pair<typename ContigGraph<G>::edge_descriptor, bool>
add_edge(
	typename ContigGraph<G>::vertex_descriptor u,
	typename ContigGraph<G>::vertex_descriptor v,
	const typename ContigGraph<G>::edge_property_type& ep,
	ContigGraph<G>& g)
{
	return g.add_edge(u, v, ep);
}

#endif
