# Supplementary material for: ABySS 2.0: resource-efficient assembly of large genomes using a Bloom filter
Source: Genome Res. 2017 May;27(5):768–77. doi: 10.1101/gr.214346.116 (PMC5411771; doi:10.1101/gr.214346.116)
Supplement: Supplemental Material [file supp_gr.214346.116_Supplemental_Archive_1.tar.gz › abyss-bloom-abyss-preview/Graph/DefaultColorMap.h]

#ifndef DEFAULTCOLORMAP_H
#define DEFAULTCOLORMAP_H

#include "UnorderedMap.h"
#include <boost/graph/graph_traits.hpp>
#include <boost/graph/properties.hpp>

template <typename G>
class DefaultColorMap
{
public:

	typedef typename boost::graph_traits<G>::vertex_descriptor key_type;
	typedef typename boost::graph_traits<G>::vertex_descriptor& reference;
	typedef boost::default_color_type value_type;
	typedef boost::read_write_property_map_tag category;

	typedef unordered_map<key_type, value_type, hash<key_type> >
		map_type;
	map_type map;
};

namespace boost {
template <typename G>
struct property_traits< DefaultColorMap<G> > {
	typedef typename DefaultColorMap<G>::key_type key_type;
	typedef typename DefaultColorMap<G>::reference reference;
	typedef typename DefaultColorMap<G>::value_type value_type;
	typedef typename DefaultColorMap<G>::category category;
};
}

template <typename G>
typename DefaultColorMap<G>::value_type
get(const DefaultColorMap<G>& colorMap, typename DefaultColorMap<G>::key_type key)
{
	typedef typename DefaultColorMap<G>::map_type::const_iterator It;

	It i = colorMap.map.find(key);

	if (i != colorMap.map.end())
		return i->second;

	return boost::white_color;
}

template <typename G>
void
put(DefaultColorMap<G>& colorMap,
	typename DefaultColorMap<G>::key_type key,
	typename DefaultColorMap<G>::value_type value)
{
	colorMap.map[key] = value;
}

#endif
