# Supplementary material for: ABySS 2.0: resource-efficient assembly of large genomes using a Bloom filter
Source: Genome Res. 2017 May;27(5):768–77. doi: 10.1101/gr.214346.116 (PMC5411771; doi:10.1101/gr.214346.116)
Supplement: Supplemental Material [file supp_gr.214346.116_Supplemental_Archive_1.tar.gz › abyss-bloom-abyss-preview/Graph/FastaIO.h]

#ifndef FASTAIO_H
#define FASTAIO_H 1

#include "Graph/Properties.h"
#include <boost/graph/graph_traits.hpp>
#include <cassert>
#include <istream>
#include <sstream>
#include <string>

using boost::graph_traits;

/** Read the vertices from a FASTA file. */
template <typename Graph>
std::istream& read_fasta(std::istream& in, Graph& g)
{
	assert(in);

	typedef typename graph_traits<Graph>::vertex_descriptor V;
	typedef typename vertex_property<Graph>::type VP;

	for (std::string uname;
			in.peek() != EOF && in >> expect(">") >> uname;) {
		std::string comment;
		getline(in, comment);
		assert(in);
		std::istringstream ss(comment);
		VP vp;
		ss >> vp;
		size_t n = 0;
		while (in >> std::ws && in.peek() != '>' && in) {
			in >> Ignore('\n');
			assert(in);
			assert(in.gcount() > 1);
			n += in.gcount() - 1;
		}
		put(vertex_length, vp, n);
		V u = add_vertex(vp, g);
		put(vertex_name, g, u, uname);
	}
	assert(in.eof());
	return in;
}

#endif
