# Supplementary material for: ABySS 2.0: resource-efficient assembly of large genomes using a Bloom filter
Source: Genome Res. 2017 May;27(5):768–77. doi: 10.1101/gr.214346.116 (PMC5411771; doi:10.1101/gr.214346.116)
Supplement: Supplemental Material [file supp_gr.214346.116_Supplemental_Archive_1.tar.gz › abyss-bloom-abyss-preview/Graph/GraphAlgorithms.h]

#ifndef GRAPHALGORITHMS_H
#define GRAPHALGORITHMS_H 1

#include "Graph/Properties.h"
#include "ConstrainedSearch.h" // for constrainedSearch
#include <boost/graph/graph_traits.hpp>
#include <cassert>
#include <vector>
#include <boost/tuple/tuple.hpp>

using boost::graph_traits;

/**
 * Return the transitive edges.
 * Find the subset of edges (u,w) in E for which there exists a vertex
 * v such that the edges (u,v) and (v,w) exist in E.
 * This algorithm is not a general-purpose transitive reduction
 * algorithm. It is able to find transitive edges with exactly one
 * intermediate vertex.
 */
template <typename Graph, typename OutIt>
void find_transitive_edges(const Graph& g, OutIt out)
{
	typedef graph_traits<Graph> GTraits;
	typedef typename GTraits::adjacency_iterator adjacency_iterator;
	typedef typename GTraits::edge_descriptor edge_descriptor;
	typedef typename GTraits::out_edge_iterator out_edge_iterator;
	typedef typename GTraits::vertex_descriptor vertex_descriptor;
	typedef typename GTraits::vertex_iterator vertex_iterator;

	std::vector<bool> seen(num_vertices(g));
	std::pair<vertex_iterator, vertex_iterator> urange = vertices(g);
	for (vertex_iterator uit = urange.first;
			uit != urange.second; ++uit) {
		vertex_descriptor u = *uit;
		if (get(vertex_removed, g, u))
			continue;

		// Clear the colour of the adjacent vertices.
		std::pair<adjacency_iterator, adjacency_iterator>
			vrange = adjacent_vertices(u, g);
		for (adjacency_iterator vit = vrange.first;
				vit != vrange.second; ++vit)
			seen[get(vertex_index, g, *vit)] = false;

		// Set the colour of all vertices reachable in two hops.
		for (adjacency_iterator vit = vrange.first;
				vit != vrange.second; ++vit) {
			vertex_descriptor v = *vit;
			if (u == v) // ignore self loops
				continue;
			std::pair<adjacency_iterator, adjacency_iterator>
				wrange = adjacent_vertices(v, g);
			for (adjacency_iterator wit = wrange.first;
					wit != wrange.second; ++wit) {
				vertex_descriptor w = *wit;
				if (v == w) // ignore self loops
					continue;
				seen[get(vertex_index, g, w)] = true;
			}
		}

		// Find the transitive edges.
		std::pair<out_edge_iterator, out_edge_iterator>
			uvrange = out_edges(u, g);
		for (out_edge_iterator uvit = uvrange.first;
				uvit != uvrange.second; ++uvit) {
			edge_descriptor uv = *uvit;
			vertex_descriptor v = target(uv, g);
			if (seen[get(vertex_index, g, v)]) {
				// The edge (u,v) is transitive. Mark it for removal.
				*out++ = uv;
			}
		}
	}
}

/** Remove edges from the graph that satisfy the predicate.
 * @return the number of edges removed
 */
template <typename Graph, typename Predicate>
size_t
removeEdgeIf(Predicate predicate, Graph& g)
{
	typedef graph_traits<Graph> GTraits;
	typedef typename GTraits::edge_descriptor edge_descriptor;
	typedef typename GTraits::edge_iterator edge_iterator;

	size_t n = 0;
	std::pair<edge_iterator, edge_iterator> erange = edges(g);
	for (edge_iterator eit = erange.first; eit != erange.second; ++eit) {
		edge_descriptor e = *eit;
		if (predicate(e)) {
			remove_edge(e, g);
			++n;
		}
	}
	return n;
}

/** Remove the edges [first,last) from g.
 * @return the number of removed edges
 */
template <typename Graph, typename It>
void remove_edges(Graph& g, It first, It last)
{
	for (It it = first; it != last; ++it)
		remove_edge(*it, g);
}

/**
 * Remove transitive edges from the specified graph.
 * Find and remove the subset of edges (u,w) in E for which there
 * exists a vertex v such that the edges (u,v) and (v,w) exist in E.
 * This algorithm is not a general-purpose transitive reduction
 * algorithm. It is able to find transitive edges with exactly one
 * intermediate vertex.
 * @return the number of transitive edges removed from g
 */
template <typename Graph>
unsigned remove_transitive_edges(Graph& g)
{
	typedef typename graph_traits<Graph>::edge_descriptor
		edge_descriptor;
	std::vector<edge_descriptor> transitive;
	find_transitive_edges(g, back_inserter(transitive));
	remove_edges(g, transitive.begin(), transitive.end());
	return transitive.size();
}

/**
 * Find transitive edges when more than one intermediate vertex exists
 * between u and w.
 */
template <typename Graph, typename OutIt>
void find_complex_transitive_edges(Graph& g, OutIt out)
{
	typedef graph_traits<Graph> GTraits;
	typedef typename GTraits::vertex_descriptor vertex_descriptor;
	typedef typename GTraits::edge_iterator edge_iterator;

	//ConstrainedSearch<Graph> anyPath(100000, 2, false);
	edge_iterator efirst, elast;
	for (boost::tie(efirst, elast) = edges(g); efirst != elast;
			efirst++) {
		vertex_descriptor u = source(*efirst, g);

		Constraint c = std::make_pair(target(*efirst, g), 100000);
		Constraints cs;
		cs.push_back(c);
		ContigPaths cp;

		unsigned numVisited = 0;
		constrainedSearch(g, u, cs, cp, numVisited);
		if (cp.size() > 1)
			*out++ = *efirst;
	}
}

/**
 * Remove transitive edges from the specified graph.
 * Find and remove the subset of edges (u,w) in E for which there
 * exists a vertex path v such that the edges (u,v) and (v,w) exist in E.
 * @return the number of transitive edges removed from g
 */
template <typename Graph>
unsigned remove_complex_transitive_edges(Graph& g)
{
	typedef typename graph_traits<Graph>::edge_descriptor
		edge_descriptor;
	std::vector<edge_descriptor> transitive;
	find_complex_transitive_edges(g, back_inserter(transitive));
	remove_edges(g, transitive.begin(), transitive.end());
	return transitive.size();
}
#endif
