# Supplementary material for: ABySS 2.0: resource-efficient assembly of large genomes using a Bloom filter
Source: Genome Res. 2017 May;27(5):768–77. doi: 10.1101/gr.214346.116 (PMC5411771; doi:10.1101/gr.214346.116)
Supplement: Supplemental Material [file supp_gr.214346.116_Supplemental_Archive_1.tar.gz › abyss-bloom-abyss-preview/Graph/Makefile.am]

bin_PROGRAMS = abyss-gc abyss-todot

abyss_todot_CPPFLAGS = -I$(top_srcdir) -I$(top_srcdir)/Common
abyss_todot_LDFLAGS = -L.
abyss_todot_LDADD = \
	$(top_builddir)/Common/libcommon.a
abyss_todot_SOURCES = todot.cc

EXTRA_DIST = \
	AdjIO.h \
	AllPathsSearch.h \
	AsqgIO.h \
	Assemble.h \
	BidirectionalBFS.h \
	BidirectionalBFSVisitor.h \
	BreadthFirstSearch.h \
	ConstrainedBFSVisitor.h \
	ConstrainedBidiBFSVisitor.h \
	ConstrainedSearch.h \
	ContigGraph.h \
	ContigGraphAlgorithms.h \
	DefaultColorMap.h \
	DepthFirstSearch.h \
	DirectedGraph.h \
	DistIO.h \
	DotIO.h \
	ExtendPath.h \
	FastaIO.h \
	GfaIO.h \
	GraphAlgorithms.h \
	GraphIO.h \
	GraphUtil.h \
	HashGraph.h \
	Options.h \
	Path.h \
	PopBubbles.h \
	Properties.h \
	SAMIO.h

abyss_gc_CPPFLAGS = -I$(top_srcdir) -I$(top_srcdir)/Common
abyss_gc_LDADD = $(top_builddir)/Common/libcommon.a
abyss_gc_SOURCES = gc.cc
