# Supplementary material for: ABySS 2.0: resource-efficient assembly of large genomes using a Bloom filter
Source: Genome Res. 2017 May;27(5):768–77. doi: 10.1101/gr.214346.116 (PMC5411771; doi:10.1101/gr.214346.116)
Supplement: Supplemental Material [file supp_gr.214346.116_Supplemental_Archive_1.tar.gz › abyss-bloom-abyss-preview/Graph/Options.h]

#ifndef GRAPH_OPTIONS_H
#define GRAPH_OPTIONS_H 1

namespace opt {
	/** The size of a k-mer. */
	extern unsigned k;

	/** The file format of the graph when writing. */
	extern int format;
}

/** Enumeration of output formats */
enum { ADJ, ASQG, DIST, DOT, DOT_MEANCOV, GFA, SAM, TSV };

#endif
