# Supplementary material for: ABySS 2.0: resource-efficient assembly of large genomes using a Bloom filter
Source: Genome Res. 2017 May;27(5):768–77. doi: 10.1101/gr.214346.116 (PMC5411771; doi:10.1101/gr.214346.116)
Supplement: Supplemental Material [file supp_gr.214346.116_Supplemental_Archive_1.tar.gz › abyss-bloom-abyss-preview/IntegrationTest/DIDA/assembly-test.mk]

#!/usr/bin/make -Rrf

SHELL=/bin/bash -o pipefail

#------------------------------------------------------------
# simulated test data
#------------------------------------------------------------

# yeast chromosome III, 50X coverage
ref_url?='http://www.ebi.ac.uk/ena/data/view/X59720&display=fasta'
ref:=ref.fa
read_len:=100
cov:=50
num_read_pairs:=316600
test_read1:=read1.fq
test_read2:=read2.fq

#------------------------------------------------------------
# assembly outputs
#------------------------------------------------------------

standard_assembly_dir?=standard-assembly
dida_assembly_dir?=dida-assembly
assembly_name?=test

#------------------------------------------------------------
# assembly params
#------------------------------------------------------------

k?=30
in?=../$(test_read1) ../$(test_read2)
abyss_opt=v=-v k=$k name='$(assembly_name)' in='$(in)'

#------------------------------------------------------------
# meta rules
#------------------------------------------------------------

.PHONY: clean fasta_identity_test
default: fasta_identity_test

clean:
	rm -rf $(standard_assembly_dir)/* $(dida_assembly_dir)/* \
		$(test_read1) $(test_read2)

#------------------------------------------------------------
# rules for downloading data
#------------------------------------------------------------

$(ref):
	curl $(ref_url) > $@

$(test_read1) $(test_read2): $(ref)
	wgsim -N $(num_read_pairs) -1 $(read_len) -2 $(read_len) \
		$^ $(test_read1) $(test_read2)

#------------------------------------------------------------
# rules for running assemblies
#------------------------------------------------------------

$(standard_assembly_dir):
	mkdir -p $@

$(dida_assembly_dir):
	mkdir -p $@

$(standard_assembly_dir)/$(assembly_name)-8.fa: $(test_read1) $(test_read2) \
		| $(standard_assembly_dir)
	abyss-pe -C $(standard_assembly_dir) $(abyss_opt) $(ABYSS_OPT)

$(dida_assembly_dir)/$(assembly_name)-8.fa: $(test_read1) $(test_read2) \
		| $(dida_assembly_dir)
	abyss-pe -C $(dida_assembly_dir) $(abyss_opt) $(ABYSS_OPT) \
		aligner=dida

#------------------------------------------------------------
# test rules
#------------------------------------------------------------

fasta_identity_test: \
		$(dida_assembly_dir)/$(assembly_name)-8.fa \
		$(standard_assembly_dir)/$(assembly_name)-8.fa
	compare-fastx $^
	@echo '$@: PASSED!'
