# Supplementary material for: ABySS 2.0: resource-efficient assembly of large genomes using a Bloom filter
Source: Genome Res. 2017 May;27(5):768–77. doi: 10.1101/gr.214346.116 (PMC5411771; doi:10.1101/gr.214346.116)
Supplement: Supplemental Material [file supp_gr.214346.116_Supplemental_Archive_1.tar.gz › abyss-bloom-abyss-preview/IntegrationTest/DIDA/compare-fastx]

#!/bin/bash
set -eu -o pipefail

if [ $# -ne 2 ]; then
	echo "Usage: $(basename $0) <file1> <file2>" >&2
	echo "Compare FASTX files without regard for sequence orientation." >&2
	exit 1
fi

function canonical_seqs {
	bioawk -c fastx '{print $seq; print revcomp($seq)}' "$@" | sort
}

diff <(canonical_seqs $1) <(canonical_seqs $2)
