# Supplementary material for: ABySS 2.0: resource-efficient assembly of large genomes using a Bloom filter
Source: Genome Res. 2017 May;27(5):768–77. doi: 10.1101/gr.214346.116 (PMC5411771; doi:10.1101/gr.214346.116)
Supplement: Supplemental Material [file supp_gr.214346.116_Supplemental_Archive_1.tar.gz › abyss-bloom-abyss-preview/IntegrationTest/DIDA/compare-sam]

#!/bin/bash

if [ $# -ne 2 ]; then
	echo "Usage: $(basename $0) <abyss_map_sam_file> <dida_sam_file>" >&2
	exit 1
fi

remove_cosmetic_diffs() {
	# (1) take out @PG headers, they are expected to be different
	# (2) in case of unmapped reads
	#    (i) DIDA sets RNEXT = "*" instead of "="
	#    (ii) DIDA sets SEQ and QUAL to "*" instead of actual SEQ/QUAL
	egrep -v '^@PG' "$@" | \
		awk 'BEGIN { OFS="\t" } !/^@/ && $2 == 4 { $7=$10=$11="*" } { print }'
}

set -eu -o pipefail

abyss_map_output="$1"
dida_output="$2"

# Known types of differences:
#
# (i) Multiple aligns, abyss-map sets MAPQ=0 but DIDA has MAPQ>0.
# (ii) MAPQ values are equal and > 0, but different CIGAR strings
#      When different fragments of the same read have equal quality
#      alignments, abyss-map will choose arbitrarily.
# (iii) Different choice between forward and reverse complement,
#       where both aligns have equal quality.
# (iv) bloom filter miss
#
# I have not seen any other types of differences in my testing.
#
# - Ben V

paste -d'\n' \
	<(egrep -v '^@' $abyss_map_output | remove_cosmetic_diffs) \
	<(egrep -v '^@' $dida_output | remove_cosmetic_diffs) \
	| awk '\
	BEGIN {
		mapq_not_zero=diff_read_frags=bloom_filter_misses=diff_dir=unclassified=0;
		aborted=0;
		UNMAPPED_FLAG=4;
		RC_FLAG=16;
	}
	{
		line1=$0; qname1=$1; flags1=$2; mapq1=$5; cigar1=$6;
		getline;
		line2=$0; qname2=$1; flags2=$2; mapq2=$5; cigar2=$6;
		if (qname1 != qname2) {
			print "error: mismatch between read ids "qname1" and "qname2"!" > "/dev/stderr";
			print "Ensure that read ids occur in the same order in both files." > "/dev/stderr";
			aborted=1;
			exit 1;
		}
		if (line1 != line2) {
			if (mapq1 == 0 && mapq2 != 0) {
				mapq_not_zero++;
				print line1 > "mapq_not_zero.abyss-map.lines";
				print line2 > "mapq_not_zero.dida.lines"
			}
			else if (mapq1 != 0 && mapq2 == 0) {
				mapq_zero++;
				print line1 > "mapq_zero.abyss-map.lines";
				print line2 > "mapq_zero.dida.lines"
			}
			else if (mapq1 > 0 && mapq1 == mapq2) {
				if (cigar1 != cigar2) {
					diff_read_frags++;
					print line1 > "diff_read_frags.abyss-map.lines";
					print line2 > "diff_read_frags.dida.lines";
				}
				else if (and(flags1,RC_FLAG) != and(flags2,RC_FLAG)) {
					diff_dir++;
					print line1 > "diff_dir.abyss-map.lines";
					print line2 > "diff_dir.dida.lines";
				}
				else {
					unclassified++;
					print line1 > "unclassified.abyss-map.lines";
					print line2 > "unclassified.dida.lines";
				}
			}
			else if (!and(flags1,UNMAPPED_FLAG) && and(flags2,UNMAPPED_FLAG)) {
				bloom_filter_misses++;
				print line1 > "bloom_filter_miss.abyss-map.lines";
				print line2 > "bloom_filter_miss.dida.lines";
			}
			else if (mapq1 > 0 || mapq2 > 0) {
				unclassified++;
				print line1 > "unclassified.abyss-map.lines";
				print line2 > "unclassified.dida.lines";
			}
		}
	}
	END {
		if (aborted)
			exit 1;

		print "diff counts:";
		print "\tdue to bloom filter misses: "bloom_filter_misses;
		print "\tabyss-map MAPQ == 0, DIDA MAPQ != 0: "mapq_not_zero;
		print "\tabyss-map MAPQ != 0, DIDA MAPQ == 0: "mapq_zero;
		print "\tequal len aligns for diff frags of same read: "diff_read_frags;
		print "\tequal len aligns for forward/reverse complement: "diff_dir;
		print "\tunclassified diff: "unclassified;

		if (bloom_filter_misses + mapq_not_zero + mapq_zero + diff_read_frags + diff_dir + unclassified > 0)
			exit 1;
	}'
