# Supplementary material for: ABySS 2.0: resource-efficient assembly of large genomes using a Bloom filter
Source: Genome Res. 2017 May;27(5):768–77. doi: 10.1101/gr.214346.116 (PMC5411771; doi:10.1101/gr.214346.116)
Supplement: Supplemental Material [file supp_gr.214346.116_Supplemental_Archive_1.tar.gz › abyss-bloom-abyss-preview/Konnector/DBGBloom.h]

/**
 * de Bruijn Graph data structure using a Bloom filter
 * Copyright 2013 Shaun Jackman
 */

#ifndef DBGBLOOM_H
#define DBGBLOOM_H 1

#include "Assembly/SeqExt.h" // for NUM_BASES
#include "Common/IOUtil.h"
#include "Common/Kmer.h"
#include "Common/Uncompress.h"
#include "DataLayer/FastaReader.h"
#include "Graph/Properties.h"

#include <algorithm>
#include <cassert>
#include <cstdlib> // for abort
#include <fstream>
#include <string>

using boost::graph_traits;

template <typename BF>
class DBGBloom: public BF {
  public:
	/** The bundled vertex properties. */
	typedef no_property vertex_bundled;
	typedef no_property vertex_property_type;

	/** The bundled edge properties. */
	typedef no_property edge_bundled;
	typedef no_property edge_property_type;

	/** The bloom filter */
	const BF& m_bloom;

	DBGBloom(const BF& bloom) : m_bloom(bloom), m_depthThresh(0) { }

	DBGBloom(const BF& bloom, unsigned depthThresh) :
		m_bloom(bloom), m_depthThresh(depthThresh)  { }

	const unsigned m_depthThresh;

  private:
	/** Copy constructor. */
	DBGBloom(const DBGBloom<BF>&);

}; // class DBGBloom

/** PropertyGraph vertex_index */
template <typename Graph>
struct DBGBloomIndexMap
	: boost::put_get_helper<size_t, Graph >
{
	typedef Kmer key_type;
	typedef size_t value_type;
	typedef value_type reference;
	typedef boost::readable_property_map_tag category;

	const Graph& m_g;

	DBGBloomIndexMap(const Graph& g) : m_g(g) { }

	reference operator[](const key_type& u) const
	{
		return m_g.m_bloom.hash(u) % m_g.m_bloom.size();
	}
};

// Graph

namespace boost {

/** Graph traits */
template <typename BF>
struct graph_traits< DBGBloom<BF> > {
	// Graph
	typedef Kmer vertex_descriptor;
	typedef boost::directed_tag directed_category;
	struct traversal_category
		: boost::adjacency_graph_tag,
		boost::bidirectional_graph_tag,
		boost::vertex_list_graph_tag
		{ };
	typedef boost::disallow_parallel_edge_tag edge_parallel_category;

	static vertex_descriptor null_vertex() { return Kmer(); }

	// IncidenceGraph
	typedef std::pair<vertex_descriptor, vertex_descriptor>
		edge_descriptor;
	typedef unsigned degree_size_type;

	// VertexListGraph
	typedef size_t vertices_size_type;
	typedef void vertex_iterator;

	// EdgeListGraph
	typedef size_t edges_size_type;
	typedef void edge_iterator;

// AdjacencyGraph

/** Iterate through the adjacent vertices of a vertex. */
struct adjacency_iterator
	: public std::iterator<std::input_iterator_tag, vertex_descriptor>
{
	/** Skip to the next edge that is present. */
	void next()
	{
		for (; m_i < NUM_BASES; ++m_i) {
			m_v.setLastBase(SENSE, m_i);
			if (vertex_exists(m_v, m_g))
				break;
		}
	}

  public:
	adjacency_iterator(const DBGBloom<BF>& g) : m_g(g), m_i(NUM_BASES) { }

	adjacency_iterator(const DBGBloom<BF>& g, vertex_descriptor u)
		: m_g(g), m_v(u), m_i(0)
	{
		m_v.shift(SENSE);
		next();
	}

	const vertex_descriptor& operator*() const
	{
		assert(m_i < NUM_BASES);
		return m_v;
	}

	bool operator==(const adjacency_iterator& it) const
	{
		return m_i == it.m_i;
	}

	bool operator!=(const adjacency_iterator& it) const
	{
		return !(*this == it);
	}

	adjacency_iterator& operator++()
	{
		assert(m_i < NUM_BASES);
		++m_i;
		next();
		return *this;
	}

  private:
	const DBGBloom<BF>& m_g;
	vertex_descriptor m_v;
	short unsigned m_i;
}; // adjacency_iterator

/** IncidenceGraph */
struct out_edge_iterator
	: public std::iterator<std::input_iterator_tag, edge_descriptor>
{
	/** Skip to the next edge that is present. */
	void next()
	{
		for (; m_i < NUM_BASES; ++m_i) {
			m_v.setLastBase(SENSE, m_i);
			if (vertex_exists(m_v, *m_g))
				break;
		}
	}

  public:
	out_edge_iterator() { }

	out_edge_iterator(const DBGBloom<BF>& g) : m_g(&g), m_i(NUM_BASES) { }

	out_edge_iterator(const DBGBloom<BF>& g, vertex_descriptor u)
		: m_g(&g), m_u(u), m_v(u), m_i(0)
	{
		m_v.shift(SENSE);
		next();
	}

	edge_descriptor operator*() const
	{
		assert(m_i < NUM_BASES);
		return edge_descriptor(m_u, m_v);
	}

	bool operator==(const out_edge_iterator& it) const
	{
		return m_i == it.m_i;
	}

	bool operator!=(const out_edge_iterator& it) const
	{
		return !(*this == it);
	}

	out_edge_iterator& operator++()
	{
		assert(m_i < NUM_BASES);
		++m_i;
		next();
		return *this;
	}

	out_edge_iterator operator++(int)
	{
		out_edge_iterator it = *this;
		++*this;
		return it;
	}

  private:
	const DBGBloom<BF>* m_g;
	vertex_descriptor m_u;
	vertex_descriptor m_v;
	unsigned m_i;
}; // out_edge_iterator

/** BidirectionalGraph */
struct in_edge_iterator
	: public std::iterator<std::input_iterator_tag, edge_descriptor>
{
	/** Skip to the next edge that is present. */
	void next()
	{
		for (; m_i < NUM_BASES; ++m_i) {
			m_v.setLastBase(ANTISENSE, m_i);
			if (vertex_exists(m_v, *m_g))
				break;
		}
	}

  public:
	in_edge_iterator() { }

	in_edge_iterator(const DBGBloom<BF>& g) : m_g(&g), m_i(NUM_BASES) { }

	in_edge_iterator(const DBGBloom<BF>& g, vertex_descriptor u)
		: m_g(&g), m_u(u), m_v(u), m_i(0)
	{
		m_v.shift(ANTISENSE);
		next();
	}

	edge_descriptor operator*() const
	{
		assert(m_i < NUM_BASES);
		return edge_descriptor(m_v, m_u);
	}

	bool operator==(const in_edge_iterator& it) const
	{
		return m_i == it.m_i;
	}

	bool operator!=(const in_edge_iterator& it) const
	{
		return !(*this == it);
	}

	in_edge_iterator& operator++()
	{
		assert(m_i < NUM_BASES);
		++m_i;
		next();
		return *this;
	}

	in_edge_iterator operator++(int)
	{
		in_edge_iterator it = *this;
		++*this;
		return it;
	}

  private:
	const DBGBloom<BF>* m_g;
	vertex_descriptor m_u;
	vertex_descriptor m_v;
	unsigned m_i;
}; // in_edge_iterator

}; // graph_traits<DBGBloom>

} // namespace boost

// Subgraph

/** Return whether this vertex exists in the subgraph. */
template <typename Graph>
static inline bool
vertex_exists(typename graph_traits<Graph>::vertex_descriptor u, const Graph& g)
{
	return g.m_bloom[u] > g.m_depthThresh;
}

template <typename Graph>
static inline
std::pair<typename graph_traits<Graph>::adjacency_iterator,
		typename graph_traits<Graph>::adjacency_iterator>
adjacent_vertices(
		typename graph_traits<Graph>::vertex_descriptor u, const Graph& g)
{
	typedef typename graph_traits<Graph>::adjacency_iterator adjacency_iterator;
	return std::make_pair(adjacency_iterator(g, u), adjacency_iterator(g));
}

// IncidenceGraph
template <typename Graph>
static inline
typename graph_traits<Graph>::degree_size_type
out_degree(
		typename graph_traits<Graph>::vertex_descriptor u,
		const Graph& g)
{
	typedef typename graph_traits<Graph>::adjacency_iterator Ait;
	std::pair<Ait, Ait> adj = adjacent_vertices(u, g);
	return std::distance(adj.first, adj.second);
}

template <typename Graph>
static inline typename
std::pair<typename graph_traits<Graph>::out_edge_iterator,
	typename graph_traits<Graph>::out_edge_iterator>
out_edges(
		typename graph_traits<Graph>::vertex_descriptor u,
		const Graph& g)
{
	typedef typename graph_traits<Graph>::out_edge_iterator Oit;
	return std::make_pair(Oit(g, u), Oit(g));
}

// BidirectionalGraph
template <typename Graph>
static inline
typename graph_traits<Graph>::degree_size_type
in_degree(typename graph_traits<Graph>::vertex_descriptor u,
		const Graph& g)
{
	return out_degree(reverseComplement(u), g);
}

template <typename Graph>
static inline
std::pair<typename graph_traits<Graph>::in_edge_iterator,
	typename graph_traits<Graph>::in_edge_iterator>
in_edges(
		typename graph_traits<Graph>::vertex_descriptor u,
		const Graph& g)
{
	typedef typename graph_traits<Graph>::in_edge_iterator Iit;
	return std::make_pair(Iit(g, u), Iit(g));
}

// VertexListGraph
template <typename Graph>
static inline
typename graph_traits<Graph>::vertices_size_type
num_vertices(const Graph& g)
{
	return g.m_bloom.popcount();
}

// PropertyGraph vertex_index
template<typename Graph>
static inline
DBGBloomIndexMap<Graph>
get(vertex_index_t, const Graph& g)
{
	return DBGBloomIndexMap<Graph>(g);
}

template <typename Graph>
static inline
typename graph_traits<Graph>::vertices_size_type
get(vertex_index_t tag, const Graph& g,
		typename graph_traits<Graph>::vertex_descriptor u)
{
	return get(get(tag, g), u);
}

// PropertyGraph

/** Return the reverse complement of the specified k-mer. */
template <typename Graph>
static inline
typename graph_traits<Graph>::vertex_descriptor
get(vertex_complement_t, const Graph&,
		typename graph_traits<Graph>::vertex_descriptor u)
{
	return reverseComplement(u);
}

/** Return the name of the specified vertex. */
template <typename Graph>
static inline
Kmer get(vertex_name_t, const Graph&,
		typename graph_traits<Graph>::vertex_descriptor u)
{
	return u;
}

template <typename Graph>
static inline
bool
get(vertex_removed_t, const Graph&,
		typename graph_traits<Graph>::vertex_descriptor)
{
	return false;
}

template <typename Graph>
static inline
no_property
get(vertex_bundle_t, const Graph&,
		typename graph_traits<Graph>::edge_descriptor)
{
	return no_property();
}

template <typename Graph>
static inline
no_property
get(edge_bundle_t, const Graph&,
		typename graph_traits<Graph>::edge_descriptor)
{
	return no_property();
}

#endif
