# Supplementary material for: ABySS 2.0: resource-efficient assembly of large genomes using a Bloom filter
Source: Genome Res. 2017 May;27(5):768–77. doi: 10.1101/gr.214346.116 (PMC5411771; doi:10.1101/gr.214346.116)
Supplement: Supplemental Material [file supp_gr.214346.116_Supplemental_Archive_2.tar.gz]

Archive with 55 entries (42 files):
- abyss-2.0-giab-1.1
- abyss-2.0-giab-1.1/Makefile
- abyss-2.0-giab-1.1/README.md
- abyss-2.0-giab-1.1/abyss-samtobreak.tsv
- abyss-2.0-giab-1.1/abyss-stats.rmd
- abyss-2.0-giab-1.1/abyss-stats.tsv
- abyss-2.0-giab-1.1/abyss
- abyss-2.0-giab-1.1/abyss/Makefile
- abyss-2.0-giab-1.1/abyss/bfc
- abyss-2.0-giab-1.1/abyss/bfc/bin
- abyss-2.0-giab-1.1/abyss/bfc/bin/ctrl-c.bash
- abyss-2.0-giab-1.1/abyss/bfc/bin/mem-logger.bash
- abyss-2.0-giab-1.1/abyss/bfc/bin/qsub-abyss-preunitig
- abyss-2.0-giab-1.1/abyss/bfc/bin/qsub-abyss-unitig-contig-scaffold
- abyss-2.0-giab-1.1/abyss/bfc/bin/run-abyss-1.9.0-genesis
- abyss-2.0-giab-1.1/allpaths-lg
- abyss-2.0-giab-1.1/allpaths-lg/Makefile
- abyss-2.0-giab-1.1/allpaths-lg/in_groups.csv
- abyss-2.0-giab-1.1/allpaths-lg/in_libs.csv
- abyss-2.0-giab-1.1/assembly-stats.rmd
- abyss-2.0-giab-1.1/assembly-stats.tsv
- abyss-2.0-giab-1.1/bcalm
- abyss-2.0-giab-1.1/bcalm/Makefile
- abyss-2.0-giab-1.1/bin
- abyss-2.0-giab-1.1/bin/abyss-samtobreak-to-tsv
- abyss-2.0-giab-1.1/bin/kmerstream-to-tsv
- abyss-2.0-giab-1.1/bin/qsub-make
- abyss-2.0-giab-1.1/bin/sga-scaf-to-path
- abyss-2.0-giab-1.1/bionano
- abyss-2.0-giab-1.1/bionano/AJmother_autoNoise1.err
- abyss-2.0-giab-1.1/bionano/Makefile
- abyss-2.0-giab-1.1/bionano/hybridScaffold_config_aggressive.xml
- abyss-2.0-giab-1.1/bionano/optArguments_human.xml
- abyss-2.0-giab-1.1/bionano/samtobreak.tsv
- abyss-2.0-giab-1.1/bionano/stats.tsv
- abyss-2.0-giab-1.1/discovardenovo
- abyss-2.0-giab-1.1/discovardenovo/Makefile
- abyss-2.0-giab-1.1/discovardenovo/intermediate.mk
- abyss-2.0-giab-1.1/discovardenovo/run-discovardenovo-assembly
- abyss-2.0-giab-1.1/masurca
- abyss-2.0-giab-1.1/masurca/Makefile
- abyss-2.0-giab-1.1/masurca/config.txt
- abyss-2.0-giab-1.1/metrics.rmd
- abyss-2.0-giab-1.1/metrics.tsv
- abyss-2.0-giab-1.1/samtobreak.tsv
- abyss-2.0-giab-1.1/sga
- abyss-2.0-giab-1.1/sga/Makefile
- abyss-2.0-giab-1.1/sga/pe400.in
- abyss-2.0-giab-1.1/soapdenovo
- abyss-2.0-giab-1.1/soapdenovo/Makefile
- abyss-2.0-giab-1.1/soapdenovo/hsapiens.config
- abyss-2.0-giab-1.1/soapdenovo/raw
- abyss-2.0-giab-1.1/soapdenovo/raw/Makefile
- abyss-2.0-giab-1.1/soapdenovo/raw/hsapiens.config
- abyss-2.0-giab-1.1/versions.tsv
