# Supplementary material for: ABySS 2.0: resource-efficient assembly of large genomes using a Bloom filter
Source: Genome Res. 2017 May;27(5):768–77. doi: 10.1101/gr.214346.116 (PMC5411771; doi:10.1101/gr.214346.116)
Supplement: Supplemental Material [file supp_gr.214346.116_Supplemental_Archive_2.tar.gz › abyss-2.0-giab-1.1/abyss/bfc/bin/ctrl-c.bash]

#!/bin/bash

kill_child_processes() {
	isTopmost=$1
	curPid=$2
	childPids=`ps -o pid --no-headers --ppid ${curPid}`
	for childPid in $childPids
	do
		kill_child_processes 0 $childPid
	done
	if [ $isTopmost -eq 0 ]; then
		kill -9 $curPid 2> /dev/null
	fi
}

# Ctrl-C trap. Catches INT signal
trap "kill_child_processes 1 $$; exit 0" INT
