# Supplementary material for: ABySS 2.0: resource-efficient assembly of large genomes using a Bloom filter
Source: Genome Res. 2017 May;27(5):768–77. doi: 10.1101/gr.214346.116 (PMC5411771; doi:10.1101/gr.214346.116)
Supplement: Supplemental Material [file supp_gr.214346.116_Supplemental_Archive_2.tar.gz › abyss-2.0-giab-1.1/abyss/bfc/bin/qsub-abyss-preunitig]

#!/bin/bash
#$ -S /bin/bash
#$ -N giab-1
#$ -q mpi.q
#$ -pe openmpi 48
#$ -l mem_token=11G,mem_free=11G,h_vmem=11G,excl=true
#$ -j y
#$ -o log/$JOB_NAME.$JOB_ID.$TASK_ID
#$ -m ae
#$ -M sjackman@gmail.com

#------------------------------------------------------------
# job params
#------------------------------------------------------------

export k=$SGE_TASK_ID
export name=hsapiens
export lib=pe600
export pe600=`<pe600.in`
export mp=mp6k
export mp6k=`<mp6k.in`

#------------------------------------------------------------
# run the assembly
#------------------------------------------------------------

# only run the preunitigs stage
export stages=preunitigs

source /extscratch/btl/bloom-dbg/assembler-comparison/common/run-abyss-1.9.0-genesis \
	   mplib_de='--mean' "$@"
