# Supplementary material for: ABySS 2.0: resource-efficient assembly of large genomes using a Bloom filter
Source: Genome Res. 2017 May;27(5):768–77. doi: 10.1101/gr.214346.116 (PMC5411771; doi:10.1101/gr.214346.116)
Supplement: Supplemental Material [file supp_gr.214346.116_Supplemental_Archive_2.tar.gz › abyss-2.0-giab-1.1/abyss/bfc/bin/run-abyss-1.9.0-genesis]

#!/bin/bash
set -eu -o pipefail

#------------------------------------------------------------
# environment / job params
#------------------------------------------------------------

export mpirun="mpirun --mca btl_sm_eager_limit 16000 --mca btl_openib_eager_limit 16000"

if [ $k -le 96 ]; then
	maxk=96
elif [ $k -le 128 ]; then
	maxk=128
elif [ $k -le 160 ]; then
	maxk=160
elif [ $k -le 192 ]; then
	maxk=192
elif [ $k -le 224 ]; then
	maxk=224
elif [ $k -le 256 ]; then
	maxk=256
elif [ $k -le 288 ]; then
	maxk=288
elif [ $k -le 320 ]; then
	maxk=320
elif [ $k -le 352 ]; then
	maxk=352
elif [ $k -le 416 ]; then
	maxk=416
elif [ $k -le 448 ]; then
	maxk=448
elif [ $k -le 480 ]; then
	maxk=480
elif [ $k -le 512 ]; then
	maxk=512
else
	echo "No ABYSS binary available for k > 512!" >&2
	exit 1
fi


# for samtools, bioawk
export PATH=/home/benv/bin:$PATH
# for OpenMPI
export PATH=/usr/mpi/gcc/openmpi-1.4.1/bin:$PATH
# for ABySS
export PATH=/home/benv/arch/genesis/abyss-1.9.0/k$maxk/bin:$PATH

#------------------------------------------------------------
# helper functions
#------------------------------------------------------------

# make Ctrl-C kill all descendant processes
source /extscratch/btl/bloom-dbg/assembler-comparison/common/ctrl-c.bash
# functions to log memory usage
source /extscratch/btl/bloom-dbg/assembler-comparison/common/mem-logger.bash

#------------------------------------------------------------
# working dir
#------------------------------------------------------------

dir=k$k
mkdir -p $dir
cd $dir

#------------------------------------------------------------
# run the assembly
#------------------------------------------------------------

# log memory and running time for each assembly stage separately
stages=${stages:-"preunitigs unitigs contigs scaffolds"}
for stage in $stages; do
	if [ $stage = "preunitigs" ]; then
		make_target="$name-1.fa"
	else
		make_target=$stage
	fi
	start_mem_log mem.log.$stage.$JOB_ID
	/usr/bin/time -o time.log.$stage.$JOB_ID -p abyss-pe \
		k=$k l=40 s=1000 v=-v q=15 \
		$make_target "$@"
	stop_mem_log
done
