# Supplementary material for: ABySS 2.0: resource-efficient assembly of large genomes using a Bloom filter
Source: Genome Res. 2017 May;27(5):768–77. doi: 10.1101/gr.214346.116 (PMC5411771; doi:10.1101/gr.214346.116)
Supplement: Supplemental Material [file supp_gr.214346.116_Supplemental_Archive_2.tar.gz › abyss-2.0-giab-1.1/allpaths-lg/Makefile]

all: hsapiens-scaffolds.fa

# Report run time and memory usage
export SHELL=zsh -opipefail
export REPORTTIME=1
export TIMEFMT=%J  %U user %S system %P cpu %*E total %M MB

.DELETE_ON_ERROR:
.SECONDARY:

hsapiens-scaffolds.fa:
	PrepareAllPathsInputs.pl DATA_DIR=$(PWD) PLOIDY=2 HOSTS=32
	RunAllPathsLG PRE=. REFERENCE_NAME=. DATA_SUBDIR=. RUN=allpaths SUBDIR=run
