# Supplementary material for: ABySS 2.0: resource-efficient assembly of large genomes using a Bloom filter
Source: Genome Res. 2017 May;27(5):768–77. doi: 10.1101/gr.214346.116 (PMC5411771; doi:10.1101/gr.214346.116)
Supplement: Supplemental Material [file supp_gr.214346.116_Supplemental_Archive_2.tar.gz › abyss-2.0-giab-1.1/allpaths-lg/in_groups.csv]

group_name	library_name	file_name
pe01	pe400	/projects/btl/datasets/hsapiens/giab/HG004/D3_S1_L001_001.bfc.fq.gz
pe02	pe400	/projects/btl/datasets/hsapiens/giab/HG004/D3_S1_L001_002.bfc.fq.gz
pe03	pe400	/projects/btl/datasets/hsapiens/giab/HG004/D3_S1_L001_003.bfc.fq.gz
pe04	pe400	/projects/btl/datasets/hsapiens/giab/HG004/D3_S1_L001_004.bfc.fq.gz
pe05	pe400	/projects/btl/datasets/hsapiens/giab/HG004/D3_S1_L001_005.bfc.fq.gz
pe06	pe400	/projects/btl/datasets/hsapiens/giab/HG004/D3_S1_L001_006.bfc.fq.gz
pe07	pe400	/projects/btl/datasets/hsapiens/giab/HG004/D3_S1_L001_007.bfc.fq.gz
pe08	pe400	/projects/btl/datasets/hsapiens/giab/HG004/D3_S1_L001_008.bfc.fq.gz
pe09	pe400	/projects/btl/datasets/hsapiens/giab/HG004/D3_S1_L001_009.bfc.fq.gz
pe10	pe400	/projects/btl/datasets/hsapiens/giab/HG004/D3_S1_L001_010.bfc.fq.gz
pe11	pe400	/projects/btl/datasets/hsapiens/giab/HG004/D3_S1_L001_011.bfc.fq.gz
pe12	pe400	/projects/btl/datasets/hsapiens/giab/HG004/D3_S1_L001_012.bfc.fq.gz
pe13	pe400	/projects/btl/datasets/hsapiens/giab/HG004/D3_S1_L001_013.bfc.fq.gz
pe14	pe400	/projects/btl/datasets/hsapiens/giab/HG004/D3_S1_L002_001.bfc.fq.gz
pe15	pe400	/projects/btl/datasets/hsapiens/giab/HG004/D3_S1_L002_002.bfc.fq.gz
pe16	pe400	/projects/btl/datasets/hsapiens/giab/HG004/D3_S1_L002_003.bfc.fq.gz
pe17	pe400	/projects/btl/datasets/hsapiens/giab/HG004/D3_S1_L002_004.bfc.fq.gz
pe18	pe400	/projects/btl/datasets/hsapiens/giab/HG004/D3_S1_L002_005.bfc.fq.gz
pe19	pe400	/projects/btl/datasets/hsapiens/giab/HG004/D3_S1_L002_006.bfc.fq.gz
pe20	pe400	/projects/btl/datasets/hsapiens/giab/HG004/D3_S1_L002_007.bfc.fq.gz
pe21	pe400	/projects/btl/datasets/hsapiens/giab/HG004/D3_S1_L002_008.bfc.fq.gz
pe22	pe400	/projects/btl/datasets/hsapiens/giab/HG004/D3_S1_L002_009.bfc.fq.gz
pe23	pe400	/projects/btl/datasets/hsapiens/giab/HG004/D3_S1_L002_010.bfc.fq.gz
pe24	pe400	/projects/btl/datasets/hsapiens/giab/HG004/D3_S1_L002_011.bfc.fq.gz
pe25	pe400	/projects/btl/datasets/hsapiens/giab/HG004/D3_S1_L002_012.bfc.fq.gz
pe26	pe400	/projects/btl/datasets/hsapiens/giab/HG004/D3_S1_L002_013.bfc.fq.gz
pe27	pe400	/projects/btl/datasets/hsapiens/giab/HG004/D3_S1_L002_014.bfc.fq.gz
pe28	pe400	/projects/btl/datasets/hsapiens/giab/HG004/D3_S3_L001_001.bfc.fq.gz
pe29	pe400	/projects/btl/datasets/hsapiens/giab/HG004/D3_S3_L001_002.bfc.fq.gz
pe30	pe400	/projects/btl/datasets/hsapiens/giab/HG004/D3_S3_L001_003.bfc.fq.gz
pe31	pe400	/projects/btl/datasets/hsapiens/giab/HG004/D3_S3_L001_004.bfc.fq.gz
pe32	pe400	/projects/btl/datasets/hsapiens/giab/HG004/D3_S3_L002_001.bfc.fq.gz
pe33	pe400	/projects/btl/datasets/hsapiens/giab/HG004/D3_S3_L002_002.bfc.fq.gz
pe34	pe400	/projects/btl/datasets/hsapiens/giab/HG004/D3_S3_L002_003.bfc.fq.gz
pe35	pe400	/projects/btl/datasets/hsapiens/giab/HG004/D3_S3_L002_004.bfc.fq.gz
mp1	mp6k	/projects/btl/datasets/hsapiens/giab/HG004/MPHG004-23100079/MPHG004_S3_L003_001.mp.bfc.fq.gz
mp2	mp6k	/projects/btl/datasets/hsapiens/giab/HG004/MPHG004-23110109/MPHG004_S3_L003_001.mp.bfc.fq.gz
mp3	mp6k	/projects/btl/datasets/hsapiens/giab/HG004/MPHG004-23100079/MPHG004_S3_L003_001.unknown.bfc.fq.gz
mp4	mp6k	/projects/btl/datasets/hsapiens/giab/HG004/MPHG004-23110109/MPHG004_S3_L003_001.unknown.bfc.fq.gz
