# Supplementary material for: ABySS 2.0: resource-efficient assembly of large genomes using a Bloom filter
Source: Genome Res. 2017 May;27(5):768–77. doi: 10.1101/gr.214346.116 (PMC5411771; doi:10.1101/gr.214346.116)
Supplement: Supplemental Material [file supp_gr.214346.116_Supplemental_Archive_2.tar.gz › abyss-2.0-giab-1.1/allpaths-lg/in_libs.csv]

library_name	project_name	organism_name	type	paired	frag_size	frag_stddev	insert_size	insert_stddev	read_orientation	genomic_start	genomic_end
pe400	giab	hsapiens	fragment	1	400	90	0	0	inward	0	0
mp6k	giab	hsapiens	jumping	1	0	0	6000	1400	outward	0	0
