# Supplementary material for: ABySS 2.0: resource-efficient assembly of large genomes using a Bloom filter
Source: Genome Res. 2017 May;27(5):768–77. doi: 10.1101/gr.214346.116 (PMC5411771; doi:10.1101/gr.214346.116)
Supplement: Supplemental Material [file supp_gr.214346.116_Supplemental_Archive_2.tar.gz › abyss-2.0-giab-1.1/assembly-stats.tsv]

n	n:500	L50	LG50	NG50	min	N80	N50	N20	E-size	max	sum	name
728021	210011	23855	28493	30024	500	14325	33919	67825	43984	388229	2.792e9	abyss/k144/hsapiens-scaftigs.fa
964783	64841	147	176	4820607	500	2010647	5701869	11.83e6	6787641	20.77e6	2.794e9	abyss/k144/hsapiens-scaffolds.fa
694632	178344	18906	22517	38277	500	18294	43070	85371	55431	388229	2.795e9	abyss/k144/sealer/hsapiens-scaftigs.fa
964783	64844	147	176	4824297	500	2011416	5704655	11.83e6	6790924	20.78e6	2.796e9	abyss/k144/sealer/hsapiens-scaffolds.fa
1084119	280118	34746	41411	20592	500	9775	23256	46774	30215	227796	2.797e9	abyss2/k144/hsapiens-scaftigs.fa
2073655	82034	208	247	3486911	500	1479518	3905614	7664860	4930953	20.93e6	2.798e9	abyss2/k144/hsapiens-scaffolds.fa
1051081	249790	29226	34789	24544	500	11633	27618	55626	35953	317217	2.799e9	abyss2/k144/sealer/hsapiens-scaftigs.fa
2073655	82039	208	247	3488241	500	1481099	3907153	7669960	4932872	20.94e6	2.8e9	abyss2/k144/sealer/hsapiens-scaffolds.fa
23.05e6	1413270	291114	589225	1195	500	943	1969	4622	3107	43099	2.183e9	bcalm/hsapiens-unitigs.fa
1071271	159051	9568	10829	82089	500	37321	89319	171126	110414	726230	2.872e9	discovardenovo/hsapiens-scaftigs.fa
1052312	140091	5116	5806	150258	500	64894	162699	326072	206496	1283049	2.872e9	discovardenovo/hsapiens-scaffolds.fa
6703040	704513	87723	104132	7938	500	3409	8989	18795	12010	119160	2.811e9	sga/hsapiens-scaftigs.fa
6421733	422325	8168	9923	72290	500	15016	86160	215445	125960	1200107	2.811e9	sga/hsapiens-scaffolds.fa
13.94e6	1362052	310619	557737	1406	500	1061	2136	4114	2767	25445	2.233e9	soapdenovo/k63/hsapiens-scaftigs.fa
15.16e6	474189	12064	19093	27866	500	3712	50129	135599	77533	657158	2.556e9	soapdenovo/k63/hsapiens-scaffolds.fa
16.57e6	1230627	246032	375129	2106	500	1294	2852	5822	3848	41034	2.457e9	soapdenovo/k79/hsapiens-scaftigs.fa
18.73e6	640483	20148	32183	12163	500	2435	24685	97225	56658	1485652	2.666e9	soapdenovo/k79/hsapiens-scaffolds.fa
2321867	897430	132718	193025	3773	500	1916	5025	11871	7672	85404	2.564e9	soapdenovo/k95/hsapiens-scaftigs.fa
4989539	259701	3423	4274	172111	500	48183	206430	500580	305542	2126543	2.767e9	soapdenovo/k95/hsapiens-scaffolds.fa
5821033	1257041	182328	345417	1749	500	1074	2881	9032	5672	104422	2.366e9	soapdenovo/k111/hsapiens-scaftigs.fa
7733620	413906	5247	7360	85917	500	12038	117928	329925	210281	6044294	2.662e9	soapdenovo/k111/hsapiens-scaffolds.fa
5443721	1404610	199233	315893	1944	500	1018	2766	9161	5768	108763	2.551e9	soapdenovo/k127/hsapiens-scaftigs.fa
5543345	1341837	184222	248819	2539	500	1166	3178	10701	6708	139404	2.722e9	soapdenovo/k127/hsapiens-scaffolds.fa
1071271	159051	9568	10829	82089	500	37321	89319	171126	110414	726230	2.872e9	discovardenovo/abyss-scaffold/hsapiens-scaftigs.fa
1011278	99057	76	86	10.42e6	500	3698371	11.02e6	22.85e6	13.35e6	49.44e6	2.872e9	discovardenovo/abyss-scaffold/hsapiens-scaffolds.fa
1071271	157974	9552	10835	82001	500	37423	89392	171133	110471	726143	2.869e9	discovardenovo/besst/hsapiens-scaftigs.fa
1006950	98019	98	113	6919982	500	2812003	7839079	16.84e6	10.97e6	51.03e6	2.87e9	discovardenovo/besst/hsapiens-scaffolds.fa
1071271	159051	9568	10829	82089	500	37321	89319	171126	110414	726230	2.872e9	discovardenovo/links/hsapiens-scaftigs.fa
1020890	108669	239	272	3082817	500	1164901	3410969	7401512	4306923	16.76e6	2.872e9	discovardenovo/links/hsapiens-scaffolds.fa
734227	210087	23868	28508	30013	500	14318	33895	67808	43960	388229	2.792e9	bionano/aggressive-B2-N2/hsapiens-scaftigs.fa
963969	64075	21	25	32.45e6	500	14e6	35.55e6	85.35e6	47.52e6	116.8e6	2.794e9	bionano/aggressive-B2-N2/hsapiens-scaffolds.fa
734175	210085	23867	28504	30013	500	14320	33895	67814	43965	388229	2.792e9	abyss/k144/bionano/hsapiens-scaftigs.fa
964044	64101	21	25	32.45e6	500	14e6	35.55e6	85.35e6	47.52e6	116.8e6	2.794e9	abyss/k144/bionano/hsapiens-scaffolds.fa
700874	178411	18915	22528	38250	500	18284	43046	85327	55404	388229	2.795e9	abyss/k144/sealer/bionano/hsapiens-scaftigs.fa
964029	64089	20	24	33.95e6	500	14.01e6	36.51e6	88.75e6	49.33e6	116.9e6	2.796e9	abyss/k144/sealer/bionano/hsapiens-scaffolds.fa
1090799	280200	34761	41428	20585	500	9772	23249	46750	30204	227796	2.797e9	abyss2/k144/bionano/hsapiens-scaftigs.fa
2072653	81031	29	34	26.92e6	500	12.87e6	30.35e6	55.94e6	36.61e6	110.2e6	2.798e9	abyss2/k144/bionano/hsapiens-scaffolds.fa
1057768	249869	29241	34805	24529	500	11626	27605	55607	35940	317217	2.799e9	abyss2/k144/sealer/bionano/hsapiens-scaftigs.fa
2072646	81029	28	33	28.7e6	500	12.55e6	30.86e6	61.91e6	37.41e6	110.3e6	2.8e9	abyss2/k144/sealer/bionano/hsapiens-scaffolds.fa
1044596	132375	312	371	1609838	500	64897	2055965	6234939	3244768	23.77e6	2.873e9	discovardenovo/bionano/hsapiens-scaffolds.fa
1145170	159059	9570	10831	82089	500	37318	89319	171108	110347	726230	2.872e9	discovardenovo/bionano/hsapiens-scaftigs.fa
1010791	98570	19	21	52.21e6	500	22.61e6	54.34e6	85.86e6	55.88e6	126.2e6	2.872e9	discovardenovo/abyss-scaffold/bionano/hsapiens-scaffolds.fa
1076281	159073	9570	10832	82088	500	37308	89316	171108	110345	726230	2.872e9	discovardenovo/abyss-scaffold/bionano/hsapiens-scaftigs.fa
1006375	97441	22	25	37.8e6	500	14.39e6	44.52e6	67.03e6	48.85e6	169.8e6	2.87e9	discovardenovo/besst/bionano/hsapiens-scaffolds.fa
1076606	158038	9557	10839	81994	500	37370	89366	171108	110374	726143	2.869e9	discovardenovo/besst/bionano/hsapiens-scaftigs.fa
1019678	107455	32	36	25.72e6	500	12.16e6	28.99e6	51.71e6	33.26e6	102.9e6	2.872e9	discovardenovo/links/bionano/hsapiens-scaffolds.fa
1078114	159113	9571	10833	82064	500	37289	89304	171100	110326	726230	2.872e9	discovardenovo/links/bionano/hsapiens-scaftigs.fa
