# Supplementary material for: ABySS 2.0: resource-efficient assembly of large genomes using a Bloom filter
Source: Genome Res. 2017 May;27(5):768–77. doi: 10.1101/gr.214346.116 (PMC5411771; doi:10.1101/gr.214346.116)
Supplement: Supplemental Material [file supp_gr.214346.116_Supplemental_Archive_2.tar.gz › abyss-2.0-giab-1.1/bcalm/Makefile]

# Number of threads
t=64

# Size of a k-mer
k=63

# Report run time and memory usage
export SHELL=zsh -opipefail
export REPORTTIME=1
export TIMEFMT=%J  %U user %S system %P cpu %*E total %M MB

.DELETE_ON_ERROR:
.SECONDARY:

all: hsapiens-unitigs.fa

# BCALM

hsapiens-unitigs.h5: pe400.in
	time bcalm -in $< -out hsapiens-unitigs -k $k -abundance 5 -nb-cores $t

%.fa: %.h5
	time bglue -in $< -out $@ -k $k -nb-cores 12
