# Supplementary material for: ABySS 2.0: resource-efficient assembly of large genomes using a Bloom filter
Source: Genome Res. 2017 May;27(5):768–77. doi: 10.1101/gr.214346.116 (PMC5411771; doi:10.1101/gr.214346.116)
Supplement: Supplemental Material [file supp_gr.214346.116_Supplemental_Archive_2.tar.gz › abyss-2.0-giab-1.1/bin/abyss-samtobreak-to-tsv]

#!/bin/sh
# Convert abyss-samtobreak output to TSV
set -eu -o pipefail
(
	printf "File\tContig_NGA50\tContig_breakpoints\tScaffold_NGA50\tScaffold_breakpoints\n"
	egrep '==>|Mapped NG50|Number of Q10 break points longer than 500 bp|Aligned scaffold NG50|Number of Q10 scaffold breakpoints longer than 500 bp' "$@" \
		| sed 's/^==> //;s/ <==$//;s/^.*: //' \
		| paste -d'\t' - - - - -
) | mlr --tsvlite put '$Total_breakpoints = $Contig_breakpoints + $Scaffold_breakpoints'
