# Supplementary material for: ABySS 2.0: resource-efficient assembly of large genomes using a Bloom filter
Source: Genome Res. 2017 May;27(5):768–77. doi: 10.1101/gr.214346.116 (PMC5411771; doi:10.1101/gr.214346.116)
Supplement: Supplemental Material [file supp_gr.214346.116_Supplemental_Archive_2.tar.gz › abyss-2.0-giab-1.1/bin/kmerstream-to-tsv]

#!/bin/sh
set -eu -o pipefail
(printf "Q\tk\tF0\tf1\tF1\n"; \
	gsed 's/[^ ]* = //g;s/, /\n/' "$@" | paste -d'\t' - - - - -) \
	| estimate.py /dev/stdin
