# Supplementary material for: ABySS 2.0: resource-efficient assembly of large genomes using a Bloom filter
Source: Genome Res. 2017 May;27(5):768–77. doi: 10.1101/gr.214346.116 (PMC5411771; doi:10.1101/gr.214346.116)
Supplement: Supplemental Material [file supp_gr.214346.116_Supplemental_Archive_2.tar.gz › abyss-2.0-giab-1.1/bin/qsub-make]

#!/bin/sh
# Written by Shaun Jackman
set -eu

# Path of executables
bin=/gsc/btl/linuxbrew/bin

# Number of threads
t=16

options=""
if [ "$1" == "-hold_jid" ]; then
	options="$1 $2"
	shift 2
fi

for i; do
	N=`echo $i | tr / _`
	set -x
	qsub $options -N $N -q arc.q -P arc.prj -j y -o 'log/$JOB_NAME.$JOB_ID' \
		-m ae -M sjackman@gmail.com \
		-pe ncpus $t -l mem_token=7.5G,mem_free=7.5G,h_vmem=7.5G,excl=true \
		-v PATH=$bin -S $bin/zsh -b y $bin/make t=$t $i
	set +x
done
