# Supplementary material for: ABySS 2.0: resource-efficient assembly of large genomes using a Bloom filter
Source: Genome Res. 2017 May;27(5):768–77. doi: 10.1101/gr.214346.116 (PMC5411771; doi:10.1101/gr.214346.116)
Supplement: Supplemental Material [file supp_gr.214346.116_Supplemental_Archive_2.tar.gz › abyss-2.0-giab-1.1/discovardenovo/intermediate.mk]

.INTERMEDIATE: $(name)-1.path $(name)-2.$(g) $(name)-2.path $(name)-4.$(g) $(name)-5.$(g) $(name)-5.fa $(name)-6.fa $(name)-6.$(g)
