# Supplementary material for: ABySS 2.0: resource-efficient assembly of large genomes using a Bloom filter
Source: Genome Res. 2017 May;27(5):768–77. doi: 10.1101/gr.214346.116 (PMC5411771; doi:10.1101/gr.214346.116)
Supplement: Supplemental Material [file supp_gr.214346.116_Supplemental_Archive_2.tar.gz › abyss-2.0-giab-1.1/discovardenovo/run-discovardenovo-assembly]

#!/gsc/btl/linuxbrew/bin/zsh
#$ -S /gsc/btl/linuxbrew/bin/zsh
#$ -N discovardenovo
#$ -q arc.q
#$ -P arc.prj
#$ -pe ncpus 32
#$ -l mem_token=3.9G,mem_free=3.9G,h_vmem=3.9G,excl=true
#$ -j y
#$ -o log/$JOB_NAME.$JOB_ID
#$ -m ae
#$ -M sjackman@gmail.com

set -eu -opipefail
export REPORTTIME=1

export PATH=/gsc/btl/linuxbrew/bin
export MALLOC_PER_THREAD=1
MAX_MEM_GB=750
OUT_DIR=./hsapiens
READS=@pe400.realpath
REFHEAD=GCA_000001405.15_GRCh38_genomic.chr-only

if ! ( which DiscovarDeNovo 1>/dev/null 2>&1 )
then
    echo 1>&2 "Discovar binary is not in your PATH.  Please ask your sysadmin for help."
    exit 1
fi

if [ -d $OUT_DIR ]
then
    echo 1>&2 "output directory $OUT_DIR already exists; please delete it or move it aside first."
    exit 1
fi

mkdir -p $OUT_DIR/tmp || { echo 1>&2 "failed to make directories... no permissions?" ; exit 1; }

cmd="DiscovarDeNovo MAX_MEM_GB=$MAX_MEM_GB READS=$READS OUT_DIR=$OUT_DIR REFHEAD=$REFHEAD"

echo "running $cmd"
eval $cmd

if (( $? == 0 ))
then
    echo "Discovar has completed correctly.  See the output in $OUT_DIR"
    exit 0
else
    echo "Discovar has failed for some reason.  Please look for error messages above."
    exit 1
fi
