# Supplementary material for: ABySS 2.0: resource-efficient assembly of large genomes using a Bloom filter
Source: Genome Res. 2017 May;27(5):768–77. doi: 10.1101/gr.214346.116 (PMC5411771; doi:10.1101/gr.214346.116)
Supplement: Supplemental Material [file supp_gr.214346.116_Supplemental_Archive_2.tar.gz › abyss-2.0-giab-1.1/masurca/Makefile]

all: hsapiens-scaffolds.fa

.DELETE_ON_ERROR:
.SECONDARY:

assemble.sh: config.txt
	masurca $<

hsapiens-scaffolds.fa: assemble.sh
	./assemble.sh
