# Supplementary material for: ABySS 2.0: resource-efficient assembly of large genomes using a Bloom filter
Source: Genome Res. 2017 May;27(5):768–77. doi: 10.1101/gr.214346.116 (PMC5411771; doi:10.1101/gr.214346.116)
Supplement: Supplemental Material [file supp_gr.214346.116_Supplemental_Archive_2.tar.gz › abyss-2.0-giab-1.1/masurca/config.txt]

# DATA is specified as type {PE,JUMP,OTHER} and 5 fields:
# 1)two_letter_prefix 2)mean 3)stdev 4)fastq(.gz)_fwd_reads
# 5)fastq(.gz)_rev_reads. The PE reads are always assumed to be
# innies, i.e. --->.<---, and JUMP are assumed to be outties
# <---.--->. If there are any jump libraries that are innies, such as
# longjump, specify them as JUMP and specify NEGATIVE mean. Reverse reads
# are optional for PE libraries and mandatory for JUMP libraries. Any
# OTHER sequence data (454, Sanger, Ion torrent, etc) must be first
# converted into Celera Assembler compatible .frg files (see
# http://wgs-assembler.sourceforge.com)
DATA
PE= 01 400 90 /projects/btl/datasets/hsapiens/giab/HG004/D3_S1_L001_R1_001.bfc.fq.gz /projects/btl/datasets/hsapiens/giab/HG004/D3_S1_L001_R2_001.bfc.fq.gz
PE= 02 400 90 /projects/btl/datasets/hsapiens/giab/HG004/D3_S1_L001_R1_002.bfc.fq.gz /projects/btl/datasets/hsapiens/giab/HG004/D3_S1_L001_R2_002.bfc.fq.gz
PE= 03 400 90 /projects/btl/datasets/hsapiens/giab/HG004/D3_S1_L001_R1_003.bfc.fq.gz /projects/btl/datasets/hsapiens/giab/HG004/D3_S1_L001_R2_003.bfc.fq.gz
PE= 04 400 90 /projects/btl/datasets/hsapiens/giab/HG004/D3_S1_L001_R1_004.bfc.fq.gz /projects/btl/datasets/hsapiens/giab/HG004/D3_S1_L001_R2_004.bfc.fq.gz
PE= 05 400 90 /projects/btl/datasets/hsapiens/giab/HG004/D3_S1_L001_R1_005.bfc.fq.gz /projects/btl/datasets/hsapiens/giab/HG004/D3_S1_L001_R2_005.bfc.fq.gz
PE= 06 400 90 /projects/btl/datasets/hsapiens/giab/HG004/D3_S1_L001_R1_006.bfc.fq.gz /projects/btl/datasets/hsapiens/giab/HG004/D3_S1_L001_R2_006.bfc.fq.gz
PE= 07 400 90 /projects/btl/datasets/hsapiens/giab/HG004/D3_S1_L001_R1_007.bfc.fq.gz /projects/btl/datasets/hsapiens/giab/HG004/D3_S1_L001_R2_007.bfc.fq.gz
PE= 08 400 90 /projects/btl/datasets/hsapiens/giab/HG004/D3_S1_L001_R1_008.bfc.fq.gz /projects/btl/datasets/hsapiens/giab/HG004/D3_S1_L001_R2_008.bfc.fq.gz
PE= 09 400 90 /projects/btl/datasets/hsapiens/giab/HG004/D3_S1_L001_R1_009.bfc.fq.gz /projects/btl/datasets/hsapiens/giab/HG004/D3_S1_L001_R2_009.bfc.fq.gz
PE= 10 400 90 /projects/btl/datasets/hsapiens/giab/HG004/D3_S1_L001_R1_010.bfc.fq.gz /projects/btl/datasets/hsapiens/giab/HG004/D3_S1_L001_R2_010.bfc.fq.gz
PE= 11 400 90 /projects/btl/datasets/hsapiens/giab/HG004/D3_S1_L001_R1_011.bfc.fq.gz /projects/btl/datasets/hsapiens/giab/HG004/D3_S1_L001_R2_011.bfc.fq.gz
PE= 12 400 90 /projects/btl/datasets/hsapiens/giab/HG004/D3_S1_L001_R1_012.bfc.fq.gz /projects/btl/datasets/hsapiens/giab/HG004/D3_S1_L001_R2_012.bfc.fq.gz
PE= 13 400 90 /projects/btl/datasets/hsapiens/giab/HG004/D3_S1_L001_R1_013.bfc.fq.gz /projects/btl/datasets/hsapiens/giab/HG004/D3_S1_L001_R2_013.bfc.fq.gz
PE= 14 400 90 /projects/btl/datasets/hsapiens/giab/HG004/D3_S1_L002_R1_001.bfc.fq.gz /projects/btl/datasets/hsapiens/giab/HG004/D3_S1_L002_R2_001.bfc.fq.gz
PE= 15 400 90 /projects/btl/datasets/hsapiens/giab/HG004/D3_S1_L002_R1_002.bfc.fq.gz /projects/btl/datasets/hsapiens/giab/HG004/D3_S1_L002_R2_002.bfc.fq.gz
PE= 16 400 90 /projects/btl/datasets/hsapiens/giab/HG004/D3_S1_L002_R1_003.bfc.fq.gz /projects/btl/datasets/hsapiens/giab/HG004/D3_S1_L002_R2_003.bfc.fq.gz
PE= 17 400 90 /projects/btl/datasets/hsapiens/giab/HG004/D3_S1_L002_R1_004.bfc.fq.gz /projects/btl/datasets/hsapiens/giab/HG004/D3_S1_L002_R2_004.bfc.fq.gz
PE= 18 400 90 /projects/btl/datasets/hsapiens/giab/HG004/D3_S1_L002_R1_005.bfc.fq.gz /projects/btl/datasets/hsapiens/giab/HG004/D3_S1_L002_R2_005.bfc.fq.gz
PE= 19 400 90 /projects/btl/datasets/hsapiens/giab/HG004/D3_S1_L002_R1_006.bfc.fq.gz /projects/btl/datasets/hsapiens/giab/HG004/D3_S1_L002_R2_006.bfc.fq.gz
PE= 20 400 90 /projects/btl/datasets/hsapiens/giab/HG004/D3_S1_L002_R1_007.bfc.fq.gz /projects/btl/datasets/hsapiens/giab/HG004/D3_S1_L002_R2_007.bfc.fq.gz
PE= 21 400 90 /projects/btl/datasets/hsapiens/giab/HG004/D3_S1_L002_R1_008.bfc.fq.gz /projects/btl/datasets/hsapiens/giab/HG004/D3_S1_L002_R2_008.bfc.fq.gz
PE= 22 400 90 /projects/btl/datasets/hsapiens/giab/HG004/D3_S1_L002_R1_009.bfc.fq.gz /projects/btl/datasets/hsapiens/giab/HG004/D3_S1_L002_R2_009.bfc.fq.gz
PE= 23 400 90 /projects/btl/datasets/hsapiens/giab/HG004/D3_S1_L002_R1_010.bfc.fq.gz /projects/btl/datasets/hsapiens/giab/HG004/D3_S1_L002_R2_010.bfc.fq.gz
PE= 24 400 90 /projects/btl/datasets/hsapiens/giab/HG004/D3_S1_L002_R1_011.bfc.fq.gz /projects/btl/datasets/hsapiens/giab/HG004/D3_S1_L002_R2_011.bfc.fq.gz
PE= 25 400 90 /projects/btl/datasets/hsapiens/giab/HG004/D3_S1_L002_R1_012.bfc.fq.gz /projects/btl/datasets/hsapiens/giab/HG004/D3_S1_L002_R2_012.bfc.fq.gz
PE= 26 400 90 /projects/btl/datasets/hsapiens/giab/HG004/D3_S1_L002_R1_013.bfc.fq.gz /projects/btl/datasets/hsapiens/giab/HG004/D3_S1_L002_R2_013.bfc.fq.gz
PE= 27 400 90 /projects/btl/datasets/hsapiens/giab/HG004/D3_S1_L002_R1_014.bfc.fq.gz /projects/btl/datasets/hsapiens/giab/HG004/D3_S1_L002_R2_014.bfc.fq.gz
PE= 28 400 90 /projects/btl/datasets/hsapiens/giab/HG004/D3_S3_L001_R1_001.bfc.fq.gz /projects/btl/datasets/hsapiens/giab/HG004/D3_S3_L001_R2_001.bfc.fq.gz
PE= 29 400 90 /projects/btl/datasets/hsapiens/giab/HG004/D3_S3_L001_R1_002.bfc.fq.gz /projects/btl/datasets/hsapiens/giab/HG004/D3_S3_L001_R2_002.bfc.fq.gz
PE= 30 400 90 /projects/btl/datasets/hsapiens/giab/HG004/D3_S3_L001_R1_003.bfc.fq.gz /projects/btl/datasets/hsapiens/giab/HG004/D3_S3_L001_R2_003.bfc.fq.gz
PE= 31 400 90 /projects/btl/datasets/hsapiens/giab/HG004/D3_S3_L001_R1_004.bfc.fq.gz /projects/btl/datasets/hsapiens/giab/HG004/D3_S3_L001_R2_004.bfc.fq.gz
PE= 32 400 90 /projects/btl/datasets/hsapiens/giab/HG004/D3_S3_L002_R1_001.bfc.fq.gz /projects/btl/datasets/hsapiens/giab/HG004/D3_S3_L002_R2_001.bfc.fq.gz
PE= 33 400 90 /projects/btl/datasets/hsapiens/giab/HG004/D3_S3_L002_R1_002.bfc.fq.gz /projects/btl/datasets/hsapiens/giab/HG004/D3_S3_L002_R2_002.bfc.fq.gz
PE= 34 400 90 /projects/btl/datasets/hsapiens/giab/HG004/D3_S3_L002_R1_003.bfc.fq.gz /projects/btl/datasets/hsapiens/giab/HG004/D3_S3_L002_R2_003.bfc.fq.gz
PE= 35 400 90 /projects/btl/datasets/hsapiens/giab/HG004/D3_S3_L002_R1_004.bfc.fq.gz /projects/btl/datasets/hsapiens/giab/HG004/D3_S3_L002_R2_004.bfc.fq.gz
JUMP= m1 6000 1400 /projects/btl/datasets/hsapiens/giab/HG004/MPHG004-23100079/MPHG004_S3_L003_R1_001.fastq.gz /projects/btl/datasets/hsapiens/giab/HG004/MPHG004-23100079/MPHG004_S3_L003_R2_001.fastq.gz
JUMP= m2 6000 1400 /projects/btl/datasets/hsapiens/giab/HG004/MPHG004-23110109/MPHG004_S3_L003_R1_001.fastq.gz /projects/btl/datasets/hsapiens/giab/HG004/MPHG004-23110109/MPHG004_S3_L003_R2_001.fastq.gz
END

PARAMETERS
#this is k-mer size for deBruijn graph values between 25 and 101 are supported, auto will compute the optimal size based on the read data and GC content
GRAPH_KMER_SIZE = auto
#set this to 1 for Illumina-only assemblies and to 0 if you have 1x or more long (Sanger, 454) reads, you can also set this to 0 for large data sets with high jumping clone coverage, e.g. >50x
USE_LINKING_MATES = 1
#this parameter is useful if you have too many jumping library mates. Typically set it to 60 for bacteria and 300 for the other organisms
LIMIT_JUMP_COVERAGE = 300
#these are the additional parameters to Celera Assembler.  do not worry about performance, number or processors or batch sizes -- these are computed automatically.
#set cgwErrorRate=0.25 for bacteria and 0.1<=cgwErrorRate<=0.15 for other organisms.
CA_PARAMETERS = cgwErrorRate=0.15 ovlMemory=4GB
#minimum count k-mers used in error correction 1 means all k-mers are used.  one can increase to 2 if coverage >100
KMER_COUNT_THRESHOLD = 1
#auto-detected number of cpus to use
NUM_THREADS = 64
#this is mandatory jellyfish hash size -- a safe value is estimated_genome_size*estimated_coverage
JF_SIZE = 200000000
#this specifies if we do (1) or do not (0) want to trim long runs of homopolymers (e.g. GGGGGGGG) from 3' read ends, use it for high GC genomes
DO_HOMOPOLYMER_TRIM = 0
END
