# Supplementary material for: ABySS 2.0: resource-efficient assembly of large genomes using a Bloom filter
Source: Genome Res. 2017 May;27(5):768–77. doi: 10.1101/gr.214346.116 (PMC5411771; doi:10.1101/gr.214346.116)
Supplement: Supplemental Material [file supp_gr.214346.116_Supplemental_Archive_2.tar.gz › abyss-2.0-giab-1.1/metrics.rmd]

---
title: Assembly quality value and genome coverage metrics
author: Shaun Jackman
output:
  html_document:
    keep_md: yes
---

# Load packages
```{r load-packages}
library(dplyr)
library(readr)
library(ggplot2)
library(ggrepel)
library(knitr)
```

# Read the data
```{r read-data}
metrics_orig <- read_tsv("metrics.tsv")
```

# Tidy the data
```{r tidy}
rename_assemblers <- . %>%
  sub("abyss", "ABySS", .) %>%
  sub("ABySS2", "ABySS 2.0", .) %>%
  sub("ABySS$", "ABySS 1.9", .) %>%
  sub("bcalm", "BCALM", .) %>%
  sub("discovar", "DISCOVAR", .) %>%
  sub("megahit", "MEGAHIT", .) %>%
  sub("minia", "Minia", .) %>%
  sub("sealer", "Sealer", .) %>%
  sub("sga", "SGA", .) %>%
  sub("soap", "SOAP", .)

metrics <- metrics_orig %>%
  filter(!grepl("sealer", File)) %>%
  mutate(Directory = dirname(File), Filename = basename(File)) %>%
  mutate(Assembler = sub("/k[0-9]*", "", Directory) %>% rename_assemblers)
```

# Plot assembly percent identity and percent genome coverage
```{r plot-coverage-identity}
ggplot(metrics) +
  aes(x = 100 * Identity, y = 100 * GenomeCoverage, label = Assembler) +
  geom_point() +
  geom_text_repel(size = 5) +
  xlab("Percent identity") +
  ylab("Percent genome coverage") +
  theme_bw(20)
```

# Table of assembly percent identity and percent genome coverage
```{r table-coverage-identity}
metrics %>%
  transmute(Assembler, GenomeCoverage = round(100 * GenomeCoverage, 1), Identity = round(100 * Identity, 2), QV = round(QV, 1)) %>%
  kable()
```
