# Supplementary material for: ABySS 2.0: resource-efficient assembly of large genomes using a Bloom filter
Source: Genome Res. 2017 May;27(5):768–77. doi: 10.1101/gr.214346.116 (PMC5411771; doi:10.1101/gr.214346.116)
Supplement: Supplemental Material [file supp_gr.214346.116_Supplemental_Archive_2.tar.gz › abyss-2.0-giab-1.1/samtobreak.tsv]

File	Contig_NGA50	Contig_breakpoints	Scaffold_NGA50	Scaffold_breakpoints	Total_breakpoints
abyss/k144/GRCh38_hsapiens-scaftigs.sam	29113	1898	4359107	1077	2975
abyss/k144/sealer/GRCh38_hsapiens-scaftigs.sam	36333	2268	4177510	813	3081
abyss2/k144/GRCh38_hsapiens-scaftigs.sam	20118	1813	2968323	904	2717
abyss2/k144/sealer/GRCh38_hsapiens-scaftigs.sam	23731	2089	2939513	766	2855
bcalm/GRCh38_hsapiens-unitigs.sam	1191	236	1187	0	236
discovardenovo/GRCh38_hsapiens-scaftigs.sam	76581	1947	128756	34	1981
sga/GRCh38_hsapiens-scaftigs.sam	7884	846	70847	290	1136
soapdenovo/k63/GRCh38_hsapiens-scaftigs.sam	1398	213	7981	26492	26705
soapdenovo/k79/GRCh38_hsapiens-scaftigs.sam	2090	330	6162	9648	9978
soapdenovo/k95/GRCh38_hsapiens-scaftigs.sam	3749	609	102709	10610	11219
soapdenovo/k111/GRCh38_hsapiens-scaftigs.sam	1733	566	35974	17578	18144
soapdenovo/k127/GRCh38_hsapiens-scaftigs.sam	1923	778	2383	445	1223
bionano/aggressive-B2-N2/GRCh38_hsapiens-scaftigs.sam	29099	1935	15321441	1116	3051
abyss/k144/bionano/GRCh38_hsapiens-scaftigs.sam	29104	1899	14768895	1139	3038
abyss/k144/sealer/bionano/GRCh38_hsapiens-scaftigs.sam	36333	2245	14704627	882	3127
abyss2/k144/bionano/GRCh38_hsapiens-scaftigs.sam	20111	1783	12802697	967	2750
abyss2/k144/sealer/bionano/GRCh38_hsapiens-scaftigs.sam	23731	2122	12645941	823	2945
discovardenovo/abyss-scaffold/GRCh38_hsapiens-scaftigs.sam	76634	2001	6321783	1084	3085
discovardenovo/besst/GRCh38_hsapiens-scaftigs.sam	76624	2041	3939809	616	2657
discovardenovo/links/GRCh38_hsapiens-scaftigs.sam	76644	2062	2443166	565	2627
discovardenovo/bionano/GRCh38_hsapiens-scaftigs.sam	76634	1941	1024761	51	1992
discovardenovo/abyss-scaffold/bionano/GRCh38_hsapiens-scaftigs.sam	76574	1997	14976447	1124	3121
discovardenovo/besst/bionano/GRCh38_hsapiens-scaftigs.sam	76526	2018	9280027	654	2672
discovardenovo/links/bionano/GRCh38_hsapiens-scaftigs.sam	76631	2051	13602216	656	2707
