# Supplementary material for: ABySS 2.0: resource-efficient assembly of large genomes using a Bloom filter
Source: Genome Res. 2017 May;27(5):768–77. doi: 10.1101/gr.214346.116 (PMC5411771; doi:10.1101/gr.214346.116)
Supplement: Supplemental Material [file supp_gr.214346.116_Supplemental_Archive_2.tar.gz › abyss-2.0-giab-1.1/sga/pe400.in]

/projects/btl/datasets/hsapiens/giab/HG004/D3_S1_L001_001.bfc.fa.gz
/projects/btl/datasets/hsapiens/giab/HG004/D3_S1_L001_002.bfc.fa.gz
/projects/btl/datasets/hsapiens/giab/HG004/D3_S1_L001_003.bfc.fa.gz
/projects/btl/datasets/hsapiens/giab/HG004/D3_S1_L001_004.bfc.fa.gz
/projects/btl/datasets/hsapiens/giab/HG004/D3_S1_L001_005.bfc.fa.gz
/projects/btl/datasets/hsapiens/giab/HG004/D3_S1_L001_006.bfc.fa.gz
/projects/btl/datasets/hsapiens/giab/HG004/D3_S1_L001_007.bfc.fa.gz
/projects/btl/datasets/hsapiens/giab/HG004/D3_S1_L001_008.bfc.fa.gz
/projects/btl/datasets/hsapiens/giab/HG004/D3_S1_L001_009.bfc.fa.gz
/projects/btl/datasets/hsapiens/giab/HG004/D3_S1_L001_010.bfc.fa.gz
/projects/btl/datasets/hsapiens/giab/HG004/D3_S1_L001_011.bfc.fa.gz
/projects/btl/datasets/hsapiens/giab/HG004/D3_S1_L001_012.bfc.fa.gz
/projects/btl/datasets/hsapiens/giab/HG004/D3_S1_L001_013.bfc.fa.gz
/projects/btl/datasets/hsapiens/giab/HG004/D3_S1_L002_001.bfc.fa.gz
/projects/btl/datasets/hsapiens/giab/HG004/D3_S1_L002_002.bfc.fa.gz
/projects/btl/datasets/hsapiens/giab/HG004/D3_S1_L002_003.bfc.fa.gz
/projects/btl/datasets/hsapiens/giab/HG004/D3_S1_L002_004.bfc.fa.gz
/projects/btl/datasets/hsapiens/giab/HG004/D3_S1_L002_005.bfc.fa.gz
/projects/btl/datasets/hsapiens/giab/HG004/D3_S1_L002_006.bfc.fa.gz
/projects/btl/datasets/hsapiens/giab/HG004/D3_S1_L002_007.bfc.fa.gz
/projects/btl/datasets/hsapiens/giab/HG004/D3_S1_L002_008.bfc.fa.gz
/projects/btl/datasets/hsapiens/giab/HG004/D3_S1_L002_009.bfc.fa.gz
/projects/btl/datasets/hsapiens/giab/HG004/D3_S1_L002_010.bfc.fa.gz
/projects/btl/datasets/hsapiens/giab/HG004/D3_S1_L002_011.bfc.fa.gz
/projects/btl/datasets/hsapiens/giab/HG004/D3_S1_L002_012.bfc.fa.gz
/projects/btl/datasets/hsapiens/giab/HG004/D3_S1_L002_013.bfc.fa.gz
/projects/btl/datasets/hsapiens/giab/HG004/D3_S1_L002_014.bfc.fa.gz
/projects/btl/datasets/hsapiens/giab/HG004/D3_S3_L001_001.bfc.fa.gz
/projects/btl/datasets/hsapiens/giab/HG004/D3_S3_L001_002.bfc.fa.gz
/projects/btl/datasets/hsapiens/giab/HG004/D3_S3_L001_003.bfc.fa.gz
/projects/btl/datasets/hsapiens/giab/HG004/D3_S3_L001_004.bfc.fa.gz
/projects/btl/datasets/hsapiens/giab/HG004/D3_S3_L002_001.bfc.fa.gz
/projects/btl/datasets/hsapiens/giab/HG004/D3_S3_L002_002.bfc.fa.gz
/projects/btl/datasets/hsapiens/giab/HG004/D3_S3_L002_003.bfc.fa.gz
/projects/btl/datasets/hsapiens/giab/HG004/D3_S3_L002_004.bfc.fa.gz
