# Supplementary material for: ABySS 2.0: resource-efficient assembly of large genomes using a Bloom filter
Source: Genome Res. 2017 May;27(5):768–77. doi: 10.1101/gr.214346.116 (PMC5411771; doi:10.1101/gr.214346.116)
Supplement: Supplemental Material [file supp_gr.214346.116_Supplemental_Archive_2.tar.gz › abyss-2.0-giab-1.1/soapdenovo/Makefile]

# Assemble GIAB data using SOAPdenovo

# Parameters
k = 95

# Number of threads
t = 64

# Report run time
export SHELL=zsh -opipefail
export REPORTTIME=1
export TIMEFMT=%J  %U user %S system %P cpu %*E total %M MB

.DELETE_ON_ERROR:
.SECONDARY:

all: k$k/hsapiens-scaffolds.fa

k$k/%.scafSeq: %.config
	mkdir -p $(@D)
	cd $(@D) && time SOAPdenovo-127mer all -s ../$< -K $k -R -p $t -o $*

%-contigs.fa: %.contig
	seqtk seq $< >$@

%-scaffolds.fa: %.scafSeq
	seqtk seq $< | tr _ '~' >$@
