# Supplementary material for: ABySS 2.0: resource-efficient assembly of large genomes using a Bloom filter
Source: Genome Res. 2017 May;27(5):768–77. doi: 10.1101/gr.214346.116 (PMC5411771; doi:10.1101/gr.214346.116)
Supplement: Supplemental Material [file supp_gr.214346.116_Supplemental_Archive_2.tar.gz › abyss-2.0-giab-1.1/soapdenovo/raw/hsapiens.config]

max_rd_len=250

[LIB]
avg_ins=400
asm_flags=3
rank=1
pair_num_cutoff=3
map_len=32
p=/projects/btl/datasets/hsapiens/giab/HG004/D3_S1_L001_001.fq.gz
p=/projects/btl/datasets/hsapiens/giab/HG004/D3_S1_L001_002.fq.gz
p=/projects/btl/datasets/hsapiens/giab/HG004/D3_S1_L001_003.fq.gz
p=/projects/btl/datasets/hsapiens/giab/HG004/D3_S1_L001_004.fq.gz
p=/projects/btl/datasets/hsapiens/giab/HG004/D3_S1_L001_005.fq.gz
p=/projects/btl/datasets/hsapiens/giab/HG004/D3_S1_L001_006.fq.gz
p=/projects/btl/datasets/hsapiens/giab/HG004/D3_S1_L001_007.fq.gz
p=/projects/btl/datasets/hsapiens/giab/HG004/D3_S1_L001_008.fq.gz
p=/projects/btl/datasets/hsapiens/giab/HG004/D3_S1_L001_009.fq.gz
p=/projects/btl/datasets/hsapiens/giab/HG004/D3_S1_L001_010.fq.gz
p=/projects/btl/datasets/hsapiens/giab/HG004/D3_S1_L001_011.fq.gz
p=/projects/btl/datasets/hsapiens/giab/HG004/D3_S1_L001_012.fq.gz
p=/projects/btl/datasets/hsapiens/giab/HG004/D3_S1_L001_013.fq.gz
p=/projects/btl/datasets/hsapiens/giab/HG004/D3_S1_L002_001.fq.gz
p=/projects/btl/datasets/hsapiens/giab/HG004/D3_S1_L002_002.fq.gz
p=/projects/btl/datasets/hsapiens/giab/HG004/D3_S1_L002_003.fq.gz
p=/projects/btl/datasets/hsapiens/giab/HG004/D3_S1_L002_004.fq.gz
p=/projects/btl/datasets/hsapiens/giab/HG004/D3_S1_L002_005.fq.gz
p=/projects/btl/datasets/hsapiens/giab/HG004/D3_S1_L002_006.fq.gz
p=/projects/btl/datasets/hsapiens/giab/HG004/D3_S1_L002_007.fq.gz
p=/projects/btl/datasets/hsapiens/giab/HG004/D3_S1_L002_008.fq.gz
p=/projects/btl/datasets/hsapiens/giab/HG004/D3_S1_L002_009.fq.gz
p=/projects/btl/datasets/hsapiens/giab/HG004/D3_S1_L002_010.fq.gz
p=/projects/btl/datasets/hsapiens/giab/HG004/D3_S1_L002_011.fq.gz
p=/projects/btl/datasets/hsapiens/giab/HG004/D3_S1_L002_012.fq.gz
p=/projects/btl/datasets/hsapiens/giab/HG004/D3_S1_L002_013.fq.gz
p=/projects/btl/datasets/hsapiens/giab/HG004/D3_S1_L002_014.fq.gz
p=/projects/btl/datasets/hsapiens/giab/HG004/D3_S3_L001_001.fq.gz
p=/projects/btl/datasets/hsapiens/giab/HG004/D3_S3_L001_002.fq.gz
p=/projects/btl/datasets/hsapiens/giab/HG004/D3_S3_L001_003.fq.gz
p=/projects/btl/datasets/hsapiens/giab/HG004/D3_S3_L001_004.fq.gz
p=/projects/btl/datasets/hsapiens/giab/HG004/D3_S3_L002_001.fq.gz
p=/projects/btl/datasets/hsapiens/giab/HG004/D3_S3_L002_002.fq.gz
p=/projects/btl/datasets/hsapiens/giab/HG004/D3_S3_L002_003.fq.gz
p=/projects/btl/datasets/hsapiens/giab/HG004/D3_S3_L002_004.fq.gz

[LIB]
avg_ins=6000
reverse_seq=1
asm_flags=2
rank=2
pair_num_cutoff=5
map_len=35
p=/projects/btl/datasets/hsapiens/giab/HG004/MPHG004-23100079/MPHG004_S3_L003_001.mp.fastq.gz
p=/projects/btl/datasets/hsapiens/giab/HG004/MPHG004-23110109/MPHG004_S3_L003_001.mp.fastq.gz
p=/projects/btl/datasets/hsapiens/giab/HG004/MPHG004-23100079/MPHG004_S3_L003_001.unknown.fastq.gz
p=/projects/btl/datasets/hsapiens/giab/HG004/MPHG004-23110109/MPHG004_S3_L003_001.unknown.fastq.gz
