# Supplementary material for: ABySS 2.0: resource-efficient assembly of large genomes using a Bloom filter
Source: Genome Res. 2017 May;27(5):768–77. doi: 10.1101/gr.214346.116 (PMC5411771; doi:10.1101/gr.214346.116)
Supplement: Supplemental Material [file supp_gr.214346.116_Supplemental_Archive_2.tar.gz › abyss-2.0-giab-1.1/versions.tsv]

Name	Version
abyss	1.9.0
allpaths-lg	52488
bcalm	2.0.0
bfc	181
bwa	0.7.13
discovardenovo	52488
fastqc	0.11.3
jq	1.5
kmerstream	1.1
links-scaffolder	1.5.1
masurca	2.3.2b
minia	2.0.3
nxtrim	0.4.0
pigz	2.3.3
samtools	1.3.1
seqtk	1.1
sga	0.10.14
soapdenovo	2.04.r240
